# Supplementary material for: 2-[2-(2-Hy­droxy­eth­oxy)phen­yl]-4,4,5,5-tetra­methyl-2-imidazoline-1-oxyl 3-oxide
Source: Acta Crystallogr Sect E Struct Rep Online. 2011 Nov 30;67(Pt 12):o3503. doi: 10.1107/S1600536811050860 (PMC3239125; doi:10.1107/S1600536811050860)
Supplement: Supplementary file 1 [file e-67-o3503-sup1.cif]

##############################################################################
#                                                                            #
# This CIF contains the data in a paper accepted for publication in          #
# Acta Crystallographica Section E. It conforms to the requirements of       #
# Notes for Authors for Acta Crystallographica Section E, and has been       #
# peer reviewed under the auspices of the IUCr Commission on Journals.       #
#                                                                            #
# Full details of the Crystallographic Information File format               #
# are given in the paper "The Crystallographic Information File (CIF):       #
# a New Standard Archive File for Crystallography" by S. R. Hall, F. H.      #
# Allen and I. D. Brown [Acta Cryst. (1991), A47, 655-685].                  #
#                                                                            #
# The current version of the core CIF dictionary is obtainable from          #
# ftp://ftp.iucr.org/pub/cif_core.dic.                                       #
#                                                                            #
# Software is freely available for graphical display of the structure(s)     #
# in this CIF. For information consult the CIF software page                 #
# http://www.iucr.org/resources/cif/software.                                #
#                                                                            #
# This file may be used for bona fide research purposes within the           #
# scientific community so long as proper attribution is given to the journal # 
# article from which it was obtained.                                        #
#                                                                            #
##############################################################################
data_I
_audit_creation_method     'SHELXL97'
_chemical_name_systematic
;
2-[2-(2-Hydroxyethoxy)phenyl]-4,4,5,5-tetramethyl-2-imidazoline-1-oxyl 3-oxide
;
_chemical_name_common     ?
_chemical_formula_moiety     'C15 H21 N2 O4'
_chemical_formula_sum     'C15 H21 N2 O4'
_chemical_formula_iupac     'C15 H21 N2 O4'
_chemical_formula_weight     293.34
_chemical_melting_point     ?
_symmetry_cell_setting     orthorhombic
_symmetry_space_group_name_H-M     'P c a 21'
_symmetry_space_group_name_Hall     'P 2c -2ac'
loop_
    _symmetry_equiv_pos_as_xyz
    'x, y, z'
    '-x, -y, z+1/2'
    'x+1/2, -y, z'
    '-x+1/2, y, z+1/2'
_cell_length_a     14.458(7)
_cell_length_b     10.187(5)
_cell_length_c     10.670(5)
_cell_angle_alpha     90.00
_cell_angle_beta     90.00
_cell_angle_gamma     90.00
_cell_volume     1571.5(13)
_cell_formula_units_Z     4
_cell_measurement_reflns_used     2696
_cell_measurement_theta_min     2.82
_cell_measurement_theta_max     23.25
_cell_measurement_temperature     296(2)
_exptl_crystal_description     'block'
_exptl_crystal_colour     'red'
_exptl_crystal_size_max     0.23
_exptl_crystal_size_mid     0.20
_exptl_crystal_size_min     0.19
_exptl_crystal_density_diffrn     1.240
_exptl_crystal_density_meas     ?
_exptl_crystal_density_method     'not measured'
_exptl_crystal_F_000     628
_exptl_absorpt_coefficient_mu     0.090
_exptl_absorpt_correction_type     multi-scan
_exptl_absorpt_process_details     '(<i>SADABS</i>; Bruker, 2007)'
_exptl_absorpt_correction_T_min     0.9795
_exptl_absorpt_correction_T_max     0.9830
_exptl_special_details
;
;
_diffrn_ambient_temperature     296(2)
_diffrn_radiation_type     'MoK\a'
_diffrn_radiation_wavelength     0.71073
_diffrn_radiation_source     'fine--focus sealed tube'
_diffrn_radiation_monochromator     'graphite'
_diffrn_measurement_device_type     'Bruker APEXII CCD'
_diffrn_measurement_method     '\f and \w scans'
_diffrn_detector_area_resol_mean     ?
_diffrn_reflns_number     10740
_diffrn_reflns_av_R_equivalents     0.0379
_diffrn_reflns_av_sigmaI/netI     0.0228
_diffrn_reflns_theta_min     2.45
_diffrn_reflns_theta_max     25.49
_diffrn_reflns_theta_full     25.49
_diffrn_measured_fraction_theta_max     0.999
_diffrn_measured_fraction_theta_full     0.999
_diffrn_reflns_limit_h_min     -17
_diffrn_reflns_limit_h_max     17
_diffrn_reflns_limit_k_min     -11
_diffrn_reflns_limit_k_max     12
_diffrn_reflns_limit_l_min     -12
_diffrn_reflns_limit_l_max     12
_refine_special_details
;
 Refinement of <i>F</i>^2^ against ALL reflections. The weighted
 <i>R</i>--factor <i>wR</i> and goodness of fit <i>S</i> are based on
 <i>F</i>^2^, conventional <i>R</i>--factors <i>R</i> are based on <i>F</i>,
 with <i>F</i> set to zero for negative <i>F</i>^2^. The threshold expression
 of <i>F</i>^2^ > \s(<i>F</i>^2^) is used only for calculating
 <i>R</i>--factors(gt) <i>etc</i>. and is not relevant to the choice of
 reflections for refinement. <i>R</i>--factors based on <i>F</i>^2^ are
 statistically about twice as large as those based on <i>F</i>, and
 <i>R</i>--factors based on ALL data will be even larger.
;
_reflns_number_total     1547
_reflns_number_gt     1245
_reflns_threshold_expression     I>2\s(I)
_refine_ls_structure_factor_coef     Fsqd
_refine_ls_matrix_type     full
_refine_ls_R_factor_all     0.0572
_refine_ls_R_factor_gt     0.0422
_refine_ls_wR_factor_gt     0.0976
_refine_ls_wR_factor_ref     0.1068
_refine_ls_goodness_of_fit_ref     1.048
_refine_ls_restrained_S_all     1.047
_refine_ls_number_reflns     1547
_refine_ls_number_parameters     195
_refine_ls_number_restraints     1
_refine_ls_hydrogen_treatment     constr
_refine_ls_weighting_scheme     calc
_refine_ls_weighting_details
         'calc w=1/[\s^2^(Fo^2^)+(0.0518P)^2^+0.2870P] where P=(Fo^2^+2Fc^2^)/3'
_atom_sites_solution_hydrogens     geom
_atom_sites_solution_primary     direct
_atom_sites_solution_secondary     difmap
_refine_ls_shift/su_max     0.000
_refine_ls_shift/su_mean     0.000
_refine_diff_density_max     0.110
_refine_diff_density_min     -0.136
_refine_ls_extinction_method     'none'
_refine_ls_extinction_coef     ?
_refine_ls_abs_structure_details     ?
_refine_ls_abs_structure_Flack     ?
loop_
    _atom_type_symbol
    _atom_type_description
    _atom_type_scat_dispersion_real
    _atom_type_scat_dispersion_imag
    _atom_type_scat_source
    'C' 'C' 0.0033 0.0016
                         'International Tables Vol C Tables 4.2.6.8 and 6.1.1.4'
    'H' 'H' 0.0000 0.0000
                         'International Tables Vol C Tables 4.2.6.8 and 6.1.1.4'
    'N' 'N' 0.0061 0.0033
                         'International Tables Vol C Tables 4.2.6.8 and 6.1.1.4'
    'O' 'O' 0.0106 0.0060
                         'International Tables Vol C Tables 4.2.6.8 and 6.1.1.4'
_computing_data_collection     '<i>APEX2</i> (Bruker, 2007)'
_computing_cell_refinement     '<i>SAINT</i> (Bruker, 2007)'
_computing_data_reduction     '<i>SAINT</i> (Bruker, 2007)'
_computing_structure_solution     '<i>SHELXS97</i> (Sheldrick, 2008)'
_computing_structure_refinement     '<i>SHELXL97</i> (Sheldrick, 2008)'
_computing_molecular_graphics     '<i>ORTEP-3</i> (Farrugia, 1997)'
_computing_publication_material
               '<i>SHELXTL</i> (Sheldrick, 2008) and <i>PLATON</i> (Spek, 2009)'
loop_
    _atom_site_type_symbol
    _atom_site_label
    _atom_site_fract_x
    _atom_site_fract_y
    _atom_site_fract_z
    _atom_site_U_iso_or_equiv
    _atom_site_adp_type
    _atom_site_calc_flag
    _atom_site_refinement_flags
    _atom_site_occupancy
    _atom_site_symmetry_multiplicity
    _atom_site_disorder_assembly
    _atom_site_disorder_group
    C C1 0.9017(2) 0.8466(3) 0.2894(4) 0.0611(10) Uani d . 1 1 . .
    C C2 0.9954(3) 0.9121(4) 0.3217(4) 0.0651(10) Uani d . 1 1 . .
    C C3 0.95885(19) 0.7595(3) 0.4802(3) 0.0464(8) Uani d . 1 1 . .
    C C4 0.9624(2) 0.6861(3) 0.5974(3) 0.0461(7) Uani d . 1 1 . .
    C C5 0.8832(3) 0.6738(4) 0.6705(4) 0.0636(10) Uani d . 1 1 . .
    H H5 0.8274 0.7071 0.6410 0.076 Uiso calc R 1 1 . .
    C C6 0.8859(3) 0.6144(4) 0.7837(5) 0.0804(14) Uani d . 1 1 . .
    H H6 0.8327 0.6074 0.8321 0.097 Uiso calc R 1 1 . .
    C C7 0.9683(3) 0.5645(4) 0.8264(5) 0.0793(12) Uani d . 1 1 . .
    H H7 0.9705 0.5253 0.9050 0.095 Uiso calc R 1 1 . .
    C C8 1.0473(3) 0.5710(3) 0.7558(4) 0.0632(10) Uani d . 1 1 . .
    H H8 1.1023 0.5356 0.7858 0.076 Uiso calc R 1 1 . .
    C C9 1.0443(2) 0.6313(3) 0.6386(3) 0.0469(8) Uani d . 1 1 . .
    C C10 1.2080(2) 0.6121(4) 0.6047(5) 0.0749(11) Uani d . 1 1 . .
    H H10A 1.2186 0.5184 0.6130 0.090 Uiso calc R 1 1 . .
    H H10B 1.2165 0.6529 0.6860 0.090 Uiso calc R 1 1 . .
    C C11 1.2719(3) 0.6687(6) 0.5129(5) 0.0959(16) Uani d . 1 1 . .
    H H11A 1.3346 0.6439 0.5348 0.115 Uiso calc R 1 1 . .
    H H11B 1.2584 0.6322 0.4309 0.115 Uiso calc R 1 1 . .
    C C12 0.8185(3) 0.9359(4) 0.3095(8) 0.115(2) Uani d . 1 1 . .
    H H12A 0.7632 0.8839 0.3127 0.173 Uiso calc R 1 1 . .
    H H12B 0.8143 0.9973 0.2415 0.173 Uiso calc R 1 1 . .
    H H12C 0.8257 0.9828 0.3869 0.173 Uiso calc R 1 1 . .
    C C13 0.8961(4) 0.7819(5) 0.1625(4) 0.0905(15) Uani d . 1 1 . .
    H H13A 0.9469 0.7220 0.1529 0.136 Uiso calc R 1 1 . .
    H H13B 0.8991 0.8477 0.0983 0.136 Uiso calc R 1 1 . .
    H H13C 0.8389 0.7347 0.1557 0.136 Uiso calc R 1 1 . .
    C C14 0.9919(5) 1.0609(4) 0.3315(6) 0.134(3) Uani d . 1 1 . .
    H H14A 0.9462 1.0858 0.3924 0.201 Uiso calc R 1 1 . .
    H H14B 0.9759 1.0975 0.2515 0.201 Uiso calc R 1 1 . .
    H H14C 1.0513 1.0934 0.3570 0.201 Uiso calc R 1 1 . .
    C C15 1.0746(3) 0.8629(9) 0.2416(5) 0.139(3) Uani d . 1 1 . .
    H H15A 1.1323 0.8875 0.2794 0.209 Uiso calc R 1 1 . .
    H H15B 1.0704 0.9009 0.1595 0.209 Uiso calc R 1 1 . .
    H H15C 1.0713 0.7690 0.2352 0.209 Uiso calc R 1 1 . .
    N N1 0.89542(17) 0.7436(3) 0.3891(3) 0.0524(7) Uani d . 1 1 . .
    N N2 1.01428(18) 0.8600(2) 0.4494(3) 0.0505(7) Uani d . 1 1 . .
    O O1 0.83122(15) 0.6579(2) 0.3892(3) 0.0682(7) Uani d . 1 1 . .
    O O2 1.07936(16) 0.9064(2) 0.5172(2) 0.0612(6) Uani d . 1 1 . .
    O O3 1.11657(14) 0.6369(2) 0.5582(2) 0.0522(6) Uani d . 1 1 . .
    O O4 1.2663(2) 0.8039(4) 0.5064(5) 0.1191(15) Uani d . 1 1 . .
    H H4 1.2119 0.8265 0.5099 0.179 Uiso calc R 1 1 . .
loop_
    _atom_site_aniso_label
    _atom_site_aniso_U_11
    _atom_site_aniso_U_22
    _atom_site_aniso_U_33
    _atom_site_aniso_U_12
    _atom_site_aniso_U_13
    _atom_site_aniso_U_23
    C1 0.063(2) 0.0458(19) 0.074(3) 0.0010(16) -0.0135(19) 0.0018(18)
    C2 0.077(3) 0.064(2) 0.054(2) -0.0238(19) -0.009(2) 0.0130(19)
    C3 0.0374(15) 0.0421(17) 0.060(2) -0.0002(13) 0.0027(15) -0.0036(14)
    C4 0.0460(16) 0.0375(16) 0.0550(19) -0.0034(13) 0.0071(15) -0.0021(15)
    C5 0.056(2) 0.056(2) 0.079(3) -0.0072(17) 0.0181(19) -0.004(2)
    C6 0.088(3) 0.069(3) 0.085(3) -0.017(2) 0.042(3) 0.006(2)
    C7 0.109(3) 0.063(2) 0.066(2) -0.015(2) 0.021(3) 0.017(2)
    C8 0.076(2) 0.048(2) 0.065(2) -0.0004(18) -0.001(2) 0.0116(18)
    C9 0.0517(18) 0.0333(16) 0.056(2) -0.0035(13) 0.0059(16) -0.0031(15)
    C10 0.051(2) 0.081(3) 0.093(3) 0.0064(19) -0.005(2) 0.010(3)
    C11 0.052(2) 0.135(5) 0.101(4) -0.002(3) 0.002(3) -0.001(3)
    C12 0.091(3) 0.071(3) 0.184(6) 0.027(2) -0.010(4) 0.018(4)
    C13 0.118(4) 0.084(3) 0.070(3) -0.029(3) -0.022(3) 0.003(2)
    C14 0.210(6) 0.069(3) 0.123(4) -0.059(4) -0.085(5) 0.045(3)
    C15 0.074(3) 0.285(9) 0.059(3) -0.037(4) 0.007(2) -0.004(4)
    N1 0.0412(14) 0.0455(15) 0.0705(18) -0.0027(12) -0.0021(14) -0.0004(14)
    N2 0.0514(15) 0.0435(14) 0.0565(16) -0.0070(12) -0.0023(14) 0.0029(13)
    O1 0.0477(12) 0.0592(15) 0.0977(19) -0.0149(11) -0.0061(14) -0.0009(14)
    O2 0.0633(14) 0.0583(14) 0.0620(14) -0.0200(12) -0.0142(13) 0.0013(12)
    O3 0.0411(11) 0.0581(13) 0.0573(15) 0.0037(10) 0.0004(10) -0.0029(11)
    O4 0.0635(18) 0.130(3) 0.164(4) -0.026(2) -0.006(2) 0.056(3)
_geom_special_details
;
 All s.u.'s (except the s.u. in the dihedral angle between two l.s. planes)
 are estimated using the full covariance matrix. The cell s.u.'s are taken
 into account individually in the estimation of s.u.'s in distances, angles
 and torsion angles; correlations between s.u.'s in cell parameters are only
 used when they are defined by crystal symmetry. An approximate (isotropic)
 treatment of cell s.u.'s is used for estimating s.u.'s involving l.s. planes.
;
loop_
    _geom_bond_atom_site_label_1
    _geom_bond_atom_site_label_2
    _geom_bond_site_symmetry_2
    _geom_bond_distance
    _geom_bond_publ_flag
    C1 N1 . 1.498(5) ?
    C1 C13 . 1.508(6) ?
    C1 C12 . 1.522(5) ?
    C1 C2 . 1.550(5) ?
    C2 N2 . 1.488(5) ?
    C2 C15 . 1.514(7) ?
    C2 C14 . 1.520(6) ?
    C3 N2 . 1.341(4) ?
    C3 N1 . 1.346(4) ?
    C3 C4 . 1.458(5) ?
    C4 C9 . 1.381(4) ?
    C4 C5 . 1.391(5) ?
    C5 C6 . 1.352(6) ?
    C5 H5 . 0.9300 ?
    C6 C7 . 1.372(6) ?
    C6 H6 . 0.9300 ?
    C7 C8 . 1.369(6) ?
    C7 H7 . 0.9300 ?
    C8 C9 . 1.394(5) ?
    C8 H8 . 0.9300 ?
    C9 O3 . 1.353(4) ?
    C10 O3 . 1.435(4) ?
    C10 C11 . 1.464(6) ?
    C10 H10A . 0.9700 ?
    C10 H10B . 0.9700 ?
    C11 O4 . 1.381(6) ?
    C11 H11A . 0.9700 ?
    C11 H11B . 0.9700 ?
    C12 H12A . 0.9600 ?
    C12 H12B . 0.9600 ?
    C12 H12C . 0.9600 ?
    C13 H13A . 0.9600 ?
    C13 H13B . 0.9600 ?
    C13 H13C . 0.9600 ?
    C14 H14A . 0.9600 ?
    C14 H14B . 0.9600 ?
    C14 H14C . 0.9600 ?
    C15 H15A . 0.9600 ?
    C15 H15B . 0.9600 ?
    C15 H15C . 0.9600 ?
    N1 O1 . 1.274(3) ?
    N2 O2 . 1.277(3) ?
    O4 H4 . 0.8200 ?
loop_
    _geom_angle_atom_site_label_1
    _geom_angle_atom_site_label_2
    _geom_angle_atom_site_label_3
    _geom_angle_site_symmetry_1
    _geom_angle_site_symmetry_3
    _geom_angle
    _geom_angle_publ_flag
    N1 C1 C13 . . 109.1(3) ?
    N1 C1 C12 . . 105.7(4) ?
    C13 C1 C12 . . 110.2(4) ?
    N1 C1 C2 . . 101.3(3) ?
    C13 C1 C2 . . 115.8(4) ?
    C12 C1 C2 . . 113.7(3) ?
    N2 C2 C15 . . 105.1(4) ?
    N2 C2 C14 . . 107.4(3) ?
    C15 C2 C14 . . 113.3(5) ?
    N2 C2 C1 . . 102.1(3) ?
    C15 C2 C1 . . 113.2(4) ?
    C14 C2 C1 . . 114.6(4) ?
    N2 C3 N1 . . 108.8(3) ?
    N2 C3 C4 . . 125.5(3) ?
    N1 C3 C4 . . 125.6(3) ?
    C9 C4 C5 . . 119.4(3) ?
    C9 C4 C3 . . 120.7(3) ?
    C5 C4 C3 . . 119.9(3) ?
    C6 C5 C4 . . 121.1(4) ?
    C6 C5 H5 . . 119.4 ?
    C4 C5 H5 . . 119.4 ?
    C5 C6 C7 . . 119.2(4) ?
    C5 C6 H6 . . 120.4 ?
    C7 C6 H6 . . 120.4 ?
    C8 C7 C6 . . 121.5(4) ?
    C8 C7 H7 . . 119.2 ?
    C6 C7 H7 . . 119.2 ?
    C7 C8 C9 . . 119.3(4) ?
    C7 C8 H8 . . 120.4 ?
    C9 C8 H8 . . 120.4 ?
    O3 C9 C4 . . 116.3(3) ?
    O3 C9 C8 . . 124.3(3) ?
    C4 C9 C8 . . 119.3(3) ?
    O3 C10 C11 . . 106.3(3) ?
    O3 C10 H10A . . 110.5 ?
    C11 C10 H10A . . 110.5 ?
    O3 C10 H10B . . 110.5 ?
    C11 C10 H10B . . 110.5 ?
    H10A C10 H10B . . 108.7 ?
    O4 C11 C10 . . 112.9(4) ?
    O4 C11 H11A . . 109.0 ?
    C10 C11 H11A . . 109.0 ?
    O4 C11 H11B . . 109.0 ?
    C10 C11 H11B . . 109.0 ?
    H11A C11 H11B . . 107.8 ?
    C1 C12 H12A . . 109.5 ?
    C1 C12 H12B . . 109.5 ?
    H12A C12 H12B . . 109.5 ?
    C1 C12 H12C . . 109.5 ?
    H12A C12 H12C . . 109.5 ?
    H12B C12 H12C . . 109.5 ?
    C1 C13 H13A . . 109.5 ?
    C1 C13 H13B . . 109.5 ?
    H13A C13 H13B . . 109.5 ?
    C1 C13 H13C . . 109.5 ?
    H13A C13 H13C . . 109.5 ?
    H13B C13 H13C . . 109.5 ?
    C2 C14 H14A . . 109.5 ?
    C2 C14 H14B . . 109.5 ?
    H14A C14 H14B . . 109.5 ?
    C2 C14 H14C . . 109.5 ?
    H14A C14 H14C . . 109.5 ?
    H14B C14 H14C . . 109.5 ?
    C2 C15 H15A . . 109.5 ?
    C2 C15 H15B . . 109.5 ?
    H15A C15 H15B . . 109.5 ?
    C2 C15 H15C . . 109.5 ?
    H15A C15 H15C . . 109.5 ?
    H15B C15 H15C . . 109.5 ?
    O1 N1 C3 . . 125.3(3) ?
    O1 N1 C1 . . 121.7(3) ?
    C3 N1 C1 . . 112.8(3) ?
    O2 N2 C3 . . 125.7(3) ?
    O2 N2 C2 . . 121.4(3) ?
    C3 N2 C2 . . 112.8(3) ?
    C9 O3 C10 . . 119.0(3) ?
    C11 O4 H4 . . 109.5 ?
loop_
    _geom_torsion_atom_site_label_1
    _geom_torsion_atom_site_label_2
    _geom_torsion_atom_site_label_3
    _geom_torsion_atom_site_label_4
    _geom_torsion_site_symmetry_1
    _geom_torsion_site_symmetry_2
    _geom_torsion_site_symmetry_3
    _geom_torsion_site_symmetry_4
    _geom_torsion
    _geom_torsion_publ_flag
    N1 C1 C2 N2 . . . . -13.7(3) ?
    C13 C1 C2 N2 . . . . -131.6(3) ?
    C12 C1 C2 N2 . . . . 99.3(4) ?
    N1 C1 C2 C15 . . . . 98.7(4) ?
    C13 C1 C2 C15 . . . . -19.2(5) ?
    C12 C1 C2 C15 . . . . -148.3(5) ?
    N1 C1 C2 C14 . . . . -129.4(4) ?
    C13 C1 C2 C14 . . . . 112.7(5) ?
    C12 C1 C2 C14 . . . . -16.5(6) ?
    N2 C3 C4 C9 . . . . -52.9(4) ?
    N1 C3 C4 C9 . . . . 132.0(3) ?
    N2 C3 C4 C5 . . . . 125.4(3) ?
    N1 C3 C4 C5 . . . . -49.7(4) ?
    C9 C4 C5 C6 . . . . 3.1(5) ?
    C3 C4 C5 C6 . . . . -175.3(3) ?
    C4 C5 C6 C7 . . . . -0.6(6) ?
    C5 C6 C7 C8 . . . . -1.4(7) ?
    C6 C7 C8 C9 . . . . 0.9(6) ?
    C5 C4 C9 O3 . . . . 174.4(3) ?
    C3 C4 C9 O3 . . . . -7.2(4) ?
    C5 C4 C9 C8 . . . . -3.6(5) ?
    C3 C4 C9 C8 . . . . 174.8(3) ?
    C7 C8 C9 O3 . . . . -176.2(3) ?
    C7 C8 C9 C4 . . . . 1.7(5) ?
    O3 C10 C11 O4 . . . . 66.3(5) ?
    N2 C3 N1 O1 . . . . -179.0(3) ?
    C4 C3 N1 O1 . . . . -3.2(5) ?
    N2 C3 N1 C1 . . . . -4.4(4) ?
    C4 C3 N1 C1 . . . . 171.4(3) ?
    C13 C1 N1 O1 . . . . -50.7(4) ?
    C12 C1 N1 O1 . . . . 67.9(4) ?
    C2 C1 N1 O1 . . . . -173.3(3) ?
    C13 C1 N1 C3 . . . . 134.5(3) ?
    C12 C1 N1 C3 . . . . -107.0(4) ?
    C2 C1 N1 C3 . . . . 11.9(4) ?
    N1 C3 N2 O2 . . . . 176.5(3) ?
    C4 C3 N2 O2 . . . . 0.7(5) ?
    N1 C3 N2 C2 . . . . -5.9(4) ?
    C4 C3 N2 C2 . . . . 178.3(3) ?
    C15 C2 N2 O2 . . . . 72.3(4) ?
    C14 C2 N2 O2 . . . . -48.5(5) ?
    C1 C2 N2 O2 . . . . -169.4(3) ?
    C15 C2 N2 C3 . . . . -105.4(4) ?
    C14 C2 N2 C3 . . . . 133.8(4) ?
    C1 C2 N2 C3 . . . . 12.9(4) ?
    C4 C9 O3 C10 . . . . 164.8(3) ?
    C8 C9 O3 C10 . . . . -17.3(5) ?
    C11 C10 O3 C9 . . . . -160.6(3) ?
loop_
    _geom_hbond_atom_site_label_D
    _geom_hbond_atom_site_label_H
    _geom_hbond_atom_site_label_A
    _geom_hbond_site_symmetry_A
    _geom_hbond_distance_DH
    _geom_hbond_distance_HA
    _geom_hbond_distance_DA
    _geom_hbond_angle_DHA
    C8 H8 O1 2_765 0.93 2.45 3.248(5) 143
    C6 H6 O1 4_655 0.93 2.50 3.364(5) 155
    C14 H14B Cg2 2_774 0.96 3.00 3.513(5) 115
data_global
_journal_date_recd_electronic     2011-11-08
_journal_date_accepted     2011-11-26
_journal_name_full     'Acta Crystallographica, Section E'
_journal_year     2011
_journal_volume     67
_journal_issue     12
_journal_page_first     o3503
_journal_page_last     o3503
_journal_paper_category     QO
_journal_paper_doi     10.1107/S1600536811050860
_journal_coeditor_code     RK2315
_publ_contact_author_name     'Prof. Jia, Zheng-ping'
_publ_contact_author_address
;
Department of Pharmacy,
Lanzhou General Hospital,
Lanzhou Command, Lanzhou 730050,
China
;
_publ_contact_author_email     'zhengping_jia@yahoo.cn'
_publ_contact_author_fax     '+86-931-899-4671'
_publ_contact_author_phone     '+86-931-899-4671'
_publ_section_title
;
2-[2-(2-Hydroxyethoxy)phenyl]-4,4,5,5-tetramethyl-2-imidazoline-1-oxyl 3-oxide
;
loop_
    _publ_author_name
    _publ_author_footnote
    _publ_author_address
    'Jing, Lin-Lin' .
;
 Department of Pharmacy, Lanzhou General Hospital of PLA,
 Key Laboratory of the Prevention and Cure for the Plateau Environment Damage
 PLA 730050, Lanzhou Gansu, People's Republic of China
;
    'Ma, Hui-Ping' .
;
 Department of Pharmacy, Lanzhou General Hospital of PLA,
 Key Laboratory of the Prevention and Cure for the Plateau Environment Damage
 PLA 730050, Lanzhou Gansu, People's Republic of China
;
    'He, Lei' .
;
 Department of Pharmacy, Lanzhou General Hospital of PLA,
 Key Laboratory of the Prevention and Cure for the Plateau Environment Damage
 PLA 730050, Lanzhou Gansu, People's Republic of China
;
    'Fan, Peng-Cheng' .
;
 Department of Pharmacy, Lanzhou General Hospital of PLA,
 Key Laboratory of the Prevention and Cure for the Plateau Environment Damage
 PLA 730050, Lanzhou Gansu, People's Republic of China
;
    'Jia, Zheng-Ping' .
;
 Department of Pharmacy, Lanzhou General Hospital of PLA,
 Key Laboratory of the Prevention and Cure for the Plateau Environment Damage
 PLA 730050, Lanzhou Gansu, People's Republic of China
;
_publ_section_synopsis     .
