# Supplementary material for: 2-[2-(2-Hy­droxy­eth­oxy)phen­yl]-4,4,5,5-tetra­methyl-2-imidazoline-1-oxyl 3-oxide
Source: Acta Crystallogr Sect E Struct Rep Online. 2011 Nov 30;67(Pt 12):o3503. doi: 10.1107/S1600536811050860 (PMC3239125; doi:10.1107/S1600536811050860)
Supplement: Supplementary file 2 [file e-67-o3503-Isup2.hkl]

# 
# h,k,l, Fc-squared, Fo-squared, sigma(Fo-squared) and status flag 
# 
data_I
_shelx_title ' Pca21 in Pca2(1)' 
_shelx_refln_list_code          4 
_shelx_F_calc_maximum      119.76 
_exptl_crystal_F_000       628.00 
_reflns_d_resolution_high  0.8257 
 
loop_ 
 _symmetry_equiv_pos_as_xyz 
 'x, y, z' 
 '-x, -y, z+1/2' 
 'x+1/2, -y, z' 
 '-x+1/2, y, z+1/2' 
 
_cell_length_a    14.4583 
_cell_length_b    10.1870 
_cell_length_c    10.6699 
_cell_angle_alpha  90.000 
_cell_angle_beta   90.000 
_cell_angle_gamma  90.000 
 
_shelx_F_squared_multiplier     1.000 
 
loop_ 
 _refln_index_h 
 _refln_index_k 
 _refln_index_l 
 _refln_F_squared_calc 
 _refln_F_squared_meas 
 _refln_F_squared_sigma 
 _refln_observed_status 
   2   0   0    12621.80    11387.72    351.43 o 
   4   0   0       74.45       68.05      2.29 o 
   6   0   0      950.81      950.05     16.68 o 
   8   0   0      173.55      177.00      4.98 o 
  10   0   0      179.85      168.26      7.22 o 
  12   0   0       59.49       64.61      5.90 o 
  14   0   0      258.92      253.34     17.12 o 
  16   0   0       17.95       19.38      5.79 o 
   1   1   0        1.12        2.58      0.43 o 
   2   1   0     1363.90     1297.64     13.89 o 
   3   1   0     6749.65     6345.02     46.35 o 
   4   1   0      644.42      631.26      5.21 o 
   5   1   0     3538.08     3398.33     19.58 o 
   6   1   0        0.00       -1.09      0.72 o 
   7   1   0      172.27      185.31      3.38 o 
   8   1   0        0.48       -0.05      0.99 o 
   9   1   0        7.97       11.23      1.67 o 
  10   1   0      160.90      149.24      4.08 o 
  11   1   0       63.11       70.41      4.23 o 
  12   1   0      561.18      557.67     10.40 o 
  13   1   0      121.50      115.22      5.41 o 
  14   1   0       86.71       76.61      9.99 o 
  15   1   0       74.24       81.91      6.66 o 
  16   1   0        5.58        7.61      3.54 o 
  17   1   0       52.02       55.41      5.65 o 
   0   2   0     4160.21     3855.41     35.73 o 
   1   2   0        9.81        4.24      1.64 o 
   2   2   0      618.98      708.71      6.99 o 
   3   2   0     1507.88     1412.60     10.14 o 
   4   2   0      872.59      774.41      9.83 o 
   5   2   0       18.07       18.29      1.42 o 
   6   2   0     1059.87     1119.46      8.68 o 
   7   2   0      173.83      166.02      4.33 o 
   8   2   0      264.83      257.13      5.72 o 
   9   2   0       24.09       24.28      2.23 o 
  10   2   0        0.07       -2.17      1.45 o 
  11   2   0      197.24      181.08      6.27 o 
  12   2   0       39.04       48.05      3.54 o 
  13   2   0      147.65      138.89      5.15 o 
  14   2   0      127.53      126.52      5.38 o 
  15   2   0       31.32       28.88      4.99 o 
  16   2   0       23.08       16.83      6.04 o 
  17   2   0       20.77       30.13      5.66 o 
   0   3   0     2019.28     2002.43     23.72 o 
   1   3   0     1061.96      986.36      7.71 o 
   2   3   0      946.15      832.52      6.94 o 
   3   3   0     6539.18     6586.10     38.96 o 
   4   3   0      937.59      956.39      9.33 o 
   5   3   0     1403.12     1431.31     14.24 o 
   6   3   0      661.25      673.00      7.51 o 
   7   3   0        2.31        0.27      1.15 o 
   8   3   0       29.83       32.85      3.25 o 
   9   3   0       17.15       14.58      2.16 o 
  10   3   0       50.32       58.05      3.59 o 
  11   3   0       62.21       71.91      7.45 o 
  12   3   0      190.32      177.28      7.45 o 
  13   3   0       11.46       13.13      3.54 o 
  14   3   0       60.94       61.98      5.68 o 
  15   3   0       12.22        8.93      4.27 o 
  16   3   0        0.11        2.21      7.59 o 
   0   4   0     8489.50     8201.90     59.41 o 
   1   4   0      697.15      733.24      5.91 o 
   2   4   0      221.25      236.98      4.58 o 
   3   4   0      544.79      564.27      5.87 o 
   4   4   0       16.75       19.52      2.77 o 
   5   4   0       30.24       26.17      2.89 o 
   6   4   0        7.39        7.45      1.39 o 
   7   4   0      480.78      491.59      6.73 o 
   8   4   0       37.72       41.77      2.60 o 
   9   4   0       52.64       48.80      3.21 o 
  10   4   0       58.22       42.61      3.70 o 
  11   4   0        0.16       -1.69      2.18 o 
  12   4   0        4.51        3.30      2.62 o 
  13   4   0       15.42       13.65      3.25 o 
  14   4   0        8.82        6.39      3.03 o 
  15   4   0       11.69        8.32      3.25 o 
  16   4   0        6.73       10.46      4.21 o 
   0   5   0       36.33       42.88      2.35 o 
   1   5   0      300.04      280.47      3.66 o 
   2   5   0      553.75      583.67      5.43 o 
   3   5   0       63.61       68.92      2.30 o 
   4   5   0       30.70       44.42      2.32 o 
   5   5   0      443.00      424.94      9.29 o 
   6   5   0      118.18      118.74      4.22 o 
   7   5   0        0.00        1.17      1.83 o 
   8   5   0       14.64       11.45      2.49 o 
   9   5   0       96.62       95.31      5.01 o 
  10   5   0       28.45       20.44      3.22 o 
  11   5   0      176.27      180.00      6.47 o 
  12   5   0       98.04       95.28      6.09 o 
  13   5   0        4.55        6.45      3.05 o 
  14   5   0        6.15        9.70      3.42 o 
  15   5   0        1.22       -0.50      2.92 o 
  16   5   0        1.75        1.08      3.76 o 
   0   6   0      113.79      114.30      5.96 o 
   1   6   0       67.72       71.82      2.49 o 
   2   6   0      830.56      812.60      8.58 o 
   3   6   0       25.41       23.21      2.24 o 
   4   6   0       60.30       74.87      4.90 o 
   5   6   0      119.70      118.73      4.32 o 
   6   6   0       35.95       29.95      3.01 o 
   7   6   0       21.51       20.51      2.86 o 
   8   6   0      123.01      120.60      5.02 o 
   9   6   0        9.32        7.93      2.78 o 
  10   6   0       15.76       12.61      4.24 o 
  11   6   0       35.86       32.10      3.98 o 
  12   6   0        1.72        2.01      2.81 o 
  13   6   0       29.44       34.53      4.96 o 
  14   6   0        9.20        9.18      3.50 o 
  15   6   0       17.54       22.11      4.46 o 
   0   7   0      555.79      512.04     11.57 o 
   1   7   0       50.15       49.16      2.59 o 
   2   7   0      136.23      145.78      3.80 o 
   3   7   0       93.11       90.51      3.95 o 
   4   7   0       69.28       69.53      4.36 o 
   5   7   0        1.12       -2.63      1.75 o 
   6   7   0        2.97        1.49      2.83 o 
   7   7   0      130.81      122.48      5.22 o 
   8   7   0        0.10       -2.96      1.98 o 
   9   7   0        7.46        7.62      2.99 o 
  10   7   0        1.56        0.18      2.61 o 
  11   7   0        0.84       -0.32      2.85 o 
  12   7   0        2.12        3.51      3.11 o 
  13   7   0        0.05        3.92      3.22 o 
  14   7   0        0.52        3.94      4.54 o 
   0   8   0       11.82       18.29      5.38 o 
   1   8   0        5.48        7.31      2.29 o 
   2   8   0        4.54        2.98      2.72 o 
   3   8   0       82.87       72.11      4.96 o 
   4   8   0      154.05      139.24      5.11 o 
   5   8   0       20.29       24.29      3.21 o 
   6   8   0       44.27       39.25      3.85 o 
   7   8   0      157.50      161.01      6.96 o 
   8   8   0       23.36       27.69      3.75 o 
   9   8   0       21.91       19.58      5.24 o 
  10   8   0       35.54       32.50      4.14 o 
  11   8   0        0.69       -3.35      2.90 o 
  12   8   0        4.62        3.93      3.20 o 
  13   8   0        0.82        0.73      3.35 o 
   0   9   0       25.88       24.85      7.59 o 
   1   9   0        6.28        2.36      3.74 o 
   2   9   0       16.96       14.10      3.77 o 
   3   9   0        6.08       11.56      6.21 o 
   4   9   0        1.80        1.32      4.99 o 
   5   9   0        0.16       -4.39      2.92 o 
   6   9   0        1.05       -2.32      2.46 o 
   7   9   0       24.10       19.23      3.67 o 
   8   9   0        2.35        0.18      2.88 o 
   9   9   0       35.95       28.90      4.14 o 
  10   9   0       12.80       13.22      4.56 o 
  11   9   0       42.12       39.77      4.90 o 
   0  10   0      150.14      136.95     12.98 o 
   1  10   0       20.62       19.10      5.56 o 
   2  10   0       32.22       32.83      4.92 o 
   3  10   0       46.01       61.88      6.37 o 
   4  10   0        4.94        6.27      3.82 o 
   5  10   0       25.26       23.69      9.42 o 
   6  10   0       16.93       16.02      4.55 o 
   7  10   0       12.35        8.39      4.46 o 
   8  10   0        4.79       -2.64      3.68 o 
   9  10   0        8.51        9.82      4.46 o 
  10  10   0        0.04        5.02      4.43 o 
   0  11   0        0.46        2.62      7.73 o 
   1  11   0       40.91       46.11      8.49 o 
   2  11   0        3.27        4.91      5.32 o 
   3  11   0        7.33        2.33      5.30 o 
   4  11   0       12.35       19.05      5.37 o 
   5  11   0        1.03        1.65      4.18 o 
   6  11   0       11.52       10.49      4.74 o 
   7  11   0        0.04       -2.65      4.09 o 
   0  12   0       19.81        1.79      9.39 o 
   1  12   0       13.18       14.32      6.93 o 
   2  12   0        1.84        0.38      6.00 o 
   3  12   0       46.17       44.72     12.15 o 
   4  12   0        2.06       -2.22      5.81 o 
   2   0   1     3369.62     3152.11     21.72 o 
   4   0   1     2275.86     2286.09     19.51 o 
   6   0   1      532.31      568.86      7.33 o 
   8   0   1      135.37      148.39      3.57 o 
  10   0   1       71.78       59.28      3.48 o 
  12   0   1       79.65       93.98      3.73 o 
  14   0   1       35.57       34.37      4.07 o 
  16   0   1      172.95      196.02      9.18 o 
   1   1   1    10868.16    10179.55     46.56 o 
   2   1   1      208.22      171.50      2.32 o 
   3   1   1      652.83      623.80      6.44 o 
   4   1   1      172.31      192.84      1.94 o 
   5   1   1      347.85      313.73      2.87 o 
   6   1   1      255.05      268.17      2.86 o 
   7   1   1      246.58      211.91      2.71 o 
   8   1   1       10.49       12.61      1.07 o 
   9   1   1       41.65       34.19      1.54 o 
  10   1   1      161.74      167.26      2.90 o 
  11   1   1      440.54      448.47      6.82 o 
  12   1   1       71.93       75.93      3.02 o 
  13   1   1      359.75      363.26      7.56 o 
  14   1   1       56.00       54.02      3.57 o 
  15   1   1       14.47       19.48      2.85 o 
  16   1   1        4.98        7.55      2.78 o 
  17   1   1        1.25        7.03      3.02 o 
   1   2   1    14341.66    13366.73     63.02 o 
   2   2   1     1733.55     1772.91      8.37 o 
   3   2   1     1854.13     1857.63     11.11 o 
   4   2   1      340.33      369.90      3.02 o 
   5   2   1      369.38      370.67      2.89 o 
   6   2   1      840.72      820.65      5.22 o 
   7   2   1      111.60      103.46      1.81 o 
   8   2   1      109.64      110.97      1.99 o 
   9   2   1      292.86      318.52      3.80 o 
  10   2   1       73.84       69.07      3.25 o 
  11   2   1      150.94      144.29      3.74 o 
  12   2   1       20.53       25.15      2.73 o 
  13   2   1      275.67      275.31      5.53 o 
  14   2   1       11.20       13.42      2.06 o 
  15   2   1       12.32       16.24      2.85 o 
  16   2   1       46.12       56.55      4.00 o 
  17   2   1        6.71        9.89      4.66 o 
   1   3   1     2898.93     2933.87     12.29 o 
   2   3   1      264.39      285.73      2.42 o 
   3   3   1      585.43      603.68      4.22 o 
   4   3   1      411.54      454.66      3.76 o 
   5   3   1      493.12      480.64      4.56 o 
   6   3   1      648.49      664.35      6.10 o 
   7   3   1      228.68      237.63      3.18 o 
   8   3   1      432.24      454.03      5.47 o 
   9   3   1      120.04      129.32      3.02 o 
  10   3   1       89.68       88.49      3.00 o 
  11   3   1       92.29       96.33      3.95 o 
  12   3   1       27.25       24.55      2.80 o 
  13   3   1      170.64      179.01      4.93 o 
  14   3   1       65.23       76.07      5.32 o 
  15   3   1       36.87       47.21      4.43 o 
  16   3   1        2.52        4.88      2.93 o 
   1   4   1     1253.38     1271.19      6.71 o 
   2   4   1     1583.10     1616.86      8.06 o 
   3   4   1      187.30      193.49      2.26 o 
   4   4   1     1042.20     1012.35      6.44 o 
   5   4   1      754.16      799.04      5.68 o 
   6   4   1      307.94      326.24      3.59 o 
   7   4   1       11.10        9.01      1.11 o 
   8   4   1      106.57      112.47      2.50 o 
   9   4   1      175.38      172.17      3.54 o 
  10   4   1      180.30      170.24      3.72 o 
  11   4   1        7.59        7.70      1.88 o 
  12   4   1       62.28       61.76      3.31 o 
  13   4   1        6.74       10.32      2.36 o 
  14   4   1       11.00       11.94      2.52 o 
  15   4   1        7.38        8.67      2.48 o 
  16   4   1        1.82        1.57      2.26 o 
   1   5   1      652.84      654.49      5.72 o 
   2   5   1      197.83      181.95      2.32 o 
   3   5   1      295.97      299.75      3.24 o 
   4   5   1      103.74       99.89      1.82 o 
   5   5   1      208.29      198.73      3.15 o 
   6   5   1       15.56       16.05      1.43 o 
   7   5   1      221.86      212.06      4.10 o 
   8   5   1       30.09       32.14      2.23 o 
   9   5   1       74.74       64.37      2.99 o 
  10   5   1       77.55       70.82      3.33 o 
  11   5   1       16.78       13.99      2.24 o 
  12   5   1       39.33       41.85      3.06 o 
  13   5   1       56.55       50.84      3.57 o 
  14   5   1       34.76       48.18      3.68 o 
  15   5   1        0.28        3.11      2.39 o 
   1   6   1       73.00       74.84      1.74 o 
   2   6   1       95.46       94.71      1.93 o 
   3   6   1      116.10      115.03      2.22 o 
   4   6   1      132.61      142.94      3.19 o 
   5   6   1       13.29       10.69      1.55 o 
   6   6   1       60.57       61.29      2.68 o 
   7   6   1        0.86       -0.18      1.37 o 
   8   6   1       25.45       24.89      2.31 o 
   9   6   1      126.75      120.63      3.87 o 
  10   6   1      103.06      102.90      3.92 o 
  11   6   1       26.18       22.33      2.55 o 
  12   6   1       34.16       44.80      3.21 o 
  13   6   1       27.69       31.06      3.23 o 
  14   6   1       15.04       16.73      3.32 o 
  15   6   1        3.12        7.52      2.86 o 
   1   7   1      207.46      212.14      4.73 o 
   2   7   1      117.69      107.04      2.39 o 
   3   7   1      175.10      161.46      3.49 o 
   4   7   1      133.41      125.93      3.28 o 
   5   7   1        8.84       12.32      1.82 o 
   6   7   1      189.81      209.37      4.41 o 
   7   7   1       76.94       90.78      4.12 o 
   8   7   1      163.38      162.15      4.27 o 
   9   7   1       84.14       76.62      5.09 o 
  10   7   1        4.73        5.90      2.09 o 
  11   7   1        0.34        1.66      1.98 o 
  12   7   1        3.43        5.54      2.25 o 
  13   7   1        3.20        5.25      2.43 o 
  14   7   1       29.43       33.43      3.58 o 
   1   8   1       63.49       60.43      2.96 o 
   2   8   1       77.48       75.33      3.62 o 
   3   8   1        4.79        4.73      1.75 o 
   4   8   1       43.52       38.82      2.50 o 
   5   8   1      105.51      109.18      3.53 o 
   6   8   1       16.32       17.64      2.28 o 
   7   8   1        3.13        3.34      1.87 o 
   8   8   1        5.07        5.19      2.06 o 
   9   8   1       42.02       47.82      3.21 o 
  10   8   1       46.22       40.05      3.19 o 
  11   8   1        1.06        3.31      2.16 o 
  12   8   1        4.35        6.53      2.54 o 
  13   8   1        2.56        2.30      2.52 o 
   1   9   1      141.13      148.54      4.68 o 
   2   9   1       12.63        7.75      2.48 o 
   3   9   1        0.59       -2.93      1.96 o 
   4   9   1       13.14       12.15      2.71 o 
   5   9   1       19.09       17.69      2.58 o 
   6   9   1       35.75       31.53      2.96 o 
   7   9   1       19.72       16.21      2.39 o 
   8   9   1       14.89        9.97      2.54 o 
   9   9   1       18.08       12.24      2.51 o 
  10   9   1       13.36       18.34      3.21 o 
  11   9   1        4.03        3.97      2.54 o 
   1  10   1        4.43       -1.35      3.18 o 
   2  10   1       97.57       97.83      6.52 o 
   3  10   1       11.63       14.11      2.93 o 
   4  10   1        5.33        2.92      2.57 o 
   5  10   1       15.35       13.92      3.09 o 
   6  10   1        6.93        4.72      2.67 o 
   7  10   1       14.12       10.44      3.11 o 
   8  10   1       12.50       11.88      3.17 o 
   9  10   1        1.59        0.23      2.48 o 
  10  10   1       21.52       18.30      3.29 o 
   1  11   1       12.78       15.78      4.34 o 
   2  11   1       40.96       39.05      5.22 o 
   3  11   1       36.39       47.83      5.54 o 
   4  11   1       35.99       44.37      4.20 o 
   5  11   1        5.17        5.58      3.05 o 
   6  11   1        7.68        7.56      3.13 o 
   7  11   1        2.25        0.75      2.91 o 
   1  12   1        5.74       -5.90      3.93 o 
   2  12   1       25.82       18.67      7.01 o 
   3  12   1       16.14       13.45      4.84 o 
   0   0   2      632.17      505.01      7.05 o 
   2   0   2     3921.61     3713.06     24.65 o 
   4   0   2     2252.26     2161.11     15.99 o 
   6   0   2     2165.53     2118.22     15.81 o 
   8   0   2      131.08      150.61      3.74 o 
  10   0   2      126.83      126.42      3.98 o 
  12   0   2      475.13      442.30      7.93 o 
  14   0   2        6.49        6.34      3.03 o 
  16   0   2        9.35       15.61      4.51 o 
   0   1   2     4049.02     3619.64     19.30 o 
   1   1   2     7945.34     7566.31     28.18 o 
   2   1   2     1148.37     1041.97      5.53 o 
   3   1   2      277.66      260.47      2.43 o 
   4   1   2      593.42      575.50      3.87 o 
   5   1   2       92.11       97.53      1.82 o 
   6   1   2      305.31      313.22      3.01 o 
   7   1   2     1867.97     1976.19     11.63 o 
   8   1   2      103.82      114.37      2.10 o 
   9   1   2      113.02      113.18      2.21 o 
  10   1   2      144.44      148.40      2.68 o 
  11   1   2       75.63       75.84      2.69 o 
  12   1   2       81.55       90.40      3.05 o 
  13   1   2       33.87       34.62      2.36 o 
  14   1   2        0.03       -2.22      1.76 o 
  15   1   2       16.86       12.86      2.87 o 
  16   1   2        1.40        2.82      2.93 o 
  17   1   2       27.27       29.28      4.25 o 
   0   2   2     6191.98     6282.86     32.29 o 
   1   2   2     1296.74     1344.13      6.13 o 
   2   2   2      849.51      808.03      4.48 o 
   3   2   2       85.51       73.52      1.61 o 
   4   2   2     2310.32     2287.30     10.02 o 
   5   2   2      762.36      783.90      7.66 o 
   6   2   2      202.18      212.73      2.47 o 
   7   2   2      532.59      573.61      4.60 o 
   8   2   2       24.94       30.10      1.39 o 
   9   2   2       37.86       42.42      2.09 o 
  10   2   2      114.82      117.82      2.99 o 
  11   2   2       95.41       94.60      2.98 o 
  12   2   2       53.98       55.98      3.49 o 
  13   2   2       61.85       62.12      2.99 o 
  14   2   2       27.38       22.67      2.46 o 
  15   2   2       16.59       14.31      2.88 o 
  16   2   2        4.43        4.27      2.97 o 
  17   2   2        7.41       14.47      3.68 o 
   0   3   2     1227.06     1206.42      8.35 o 
   1   3   2     1837.80     1821.72      8.09 o 
   2   3   2     1492.12     1537.00      8.86 o 
   3   3   2     1203.53     1160.82      6.97 o 
   4   3   2      682.76      743.12      6.47 o 
   5   3   2       36.94       41.75      1.28 o 
   6   3   2      239.21      244.46      2.78 o 
   7   3   2      162.00      183.74      2.78 o 
   8   3   2      157.42      164.43      3.47 o 
   9   3   2        9.83       13.51      1.51 o 
  10   3   2       10.18        8.83      1.46 o 
  11   3   2       59.68       55.36      2.71 o 
  12   3   2      251.62      242.67      4.76 o 
  13   3   2       29.35       31.96      2.55 o 
  14   3   2        5.04        2.42      1.96 o 
  15   3   2        0.26       -0.97      2.28 o 
  16   3   2        2.02        2.66      2.93 o 
   0   4   2      194.03      193.37      3.20 o 
   1   4   2       96.53      105.46      1.75 o 
   2   4   2       55.47       60.32      1.44 o 
   3   4   2      361.12      403.73      3.69 o 
   4   4   2       83.23       93.67      1.87 o 
   5   4   2      295.72      298.75      3.49 o 
   6   4   2      423.64      442.10      5.75 o 
   7   4   2       16.37       13.70      1.52 o 
   8   4   2       40.96       39.26      2.17 o 
   9   4   2       99.54      105.16      3.72 o 
  10   4   2       36.06       48.69      2.82 o 
  11   4   2       43.40       44.66      3.00 o 
  12   4   2      197.89      186.79      5.00 o 
  13   4   2       28.42       28.02      2.84 o 
  14   4   2       23.72       23.62      3.67 o 
  15   4   2        1.00        0.27      2.29 o 
  16   4   2        1.97        0.89      2.66 o 
   0   5   2      259.41      253.12      3.65 o 
   1   5   2      435.79      450.85      3.63 o 
   2   5   2      391.08      389.12      3.62 o 
   3   5   2      318.31      310.33      3.43 o 
   4   5   2      163.90      176.26      2.60 o 
   5   5   2      124.23      128.17      2.91 o 
   6   5   2       99.25       96.46      2.71 o 
   7   5   2      156.38      156.01      3.49 o 
   8   5   2       58.85       59.51      2.63 o 
   9   5   2       96.88       84.83      3.66 o 
  10   5   2       77.44       73.31      4.24 o 
  11   5   2      148.07      135.29      4.51 o 
  12   5   2        4.96        6.66      2.08 o 
  13   5   2        8.46        8.28      2.54 o 
  14   5   2        3.38        4.96      2.35 o 
  15   5   2       11.70       12.96      2.79 o 
   0   6   2      622.45      649.71      7.73 o 
   1   6   2      399.20      397.39      4.08 o 
   2   6   2      345.99      358.38      3.95 o 
   3   6   2       43.96       49.94      1.83 o 
   4   6   2      316.08      323.63      4.56 o 
   5   6   2       23.13       18.80      3.08 o 
   6   6   2      196.04      208.85      4.52 o 
   7   6   2      187.58      179.90      4.41 o 
   8   6   2      157.24      142.36      4.17 o 
   9   6   2       46.18       43.14      3.10 o 
  10   6   2        9.60        8.01      2.24 o 
  11   6   2       19.55       27.12      2.90 o 
  12   6   2       62.43       61.72      3.82 o 
  13   6   2       11.78       15.11      2.71 o 
  14   6   2       19.41       20.19      2.99 o 
  15   6   2       14.38       16.96      3.08 o 
   0   7   2      240.21      258.17      5.07 o 
   1   7   2       54.45       59.21      2.25 o 
   2   7   2      106.57      105.97      2.91 o 
   3   7   2      251.24      269.11      6.83 o 
   4   7   2       72.16       67.23      3.18 o 
   5   7   2       59.41       67.54      3.26 o 
   6   7   2      343.89      329.73      8.52 o 
   7   7   2       39.14       41.42      3.45 o 
   8   7   2       45.73       43.86      3.42 o 
   9   7   2       54.03       55.40      3.79 o 
  10   7   2       31.99       35.44      3.18 o 
  11   7   2       66.16       81.26      4.68 o 
  12   7   2       35.81       39.77      3.23 o 
  13   7   2        5.95        9.95      2.65 o 
  14   7   2        3.94        2.23      2.45 o 
   0   8   2      217.53      227.51      6.66 o 
   1   8   2       11.23       17.19      2.16 o 
   2   8   2      141.55      135.47      3.82 o 
   3   8   2        8.77        4.57      1.91 o 
   4   8   2       49.39       46.94      3.04 o 
   5   8   2        2.70        1.48      1.90 o 
   6   8   2       49.29       47.49      5.16 o 
   7   8   2      101.98      104.05      4.28 o 
   8   8   2       30.37       34.69      3.13 o 
   9   8   2       16.85       20.18      3.25 o 
  10   8   2        4.83        7.56      2.57 o 
  11   8   2       12.86       19.68      3.03 o 
  12   8   2        5.90        3.65      2.49 o 
  13   8   2        5.55        8.91      2.71 o 
   0   9   2       37.73       39.17      4.57 o 
   1   9   2       75.25       78.19      4.03 o 
   2   9   2       18.69       16.77      2.77 o 
   3   9   2      140.75      141.70      4.87 o 
   4   9   2       35.37       39.40      4.01 o 
   5   9   2        7.87        3.12      2.46 o 
   6   9   2       19.55       23.38      3.32 o 
   7   9   2        2.89        5.51      2.39 o 
   8   9   2       21.54       18.28      2.88 o 
   9   9   2       21.22       22.71      3.14 o 
  10   9   2       13.55       16.06      3.02 o 
  11   9   2       20.26       17.58      2.96 o 
   0  10   2      119.22      118.33      9.51 o 
   1  10   2       43.36       53.11      6.18 o 
   2  10   2        4.79        4.35      2.68 o 
   3  10   2       65.15       65.52      4.26 o 
   4  10   2        2.62        2.75      2.63 o 
   5  10   2       14.28       11.50      3.35 o 
   6  10   2       24.10       19.73      3.74 o 
   7  10   2        8.97        7.43      2.95 o 
   8  10   2       10.75       10.77      2.82 o 
   9  10   2        3.13        3.72      2.73 o 
   0  11   2        1.66       -5.77      4.81 o 
   1  11   2        9.96        7.07      4.64 o 
   2  11   2        7.46        8.06      4.11 o 
   3  11   2        6.96       14.11      3.65 o 
   4  11   2       54.09       40.14      4.05 o 
   5  11   2        4.89        4.78      3.13 o 
   6  11   2       26.43       25.33      3.83 o 
   7  11   2        0.75       -0.76      2.93 o 
   0  12   2       36.15       46.54      8.54 o 
   1  12   2        4.47        3.13      4.45 o 
   2  12   2        3.59        2.03      4.30 o 
   3  12   2       19.76       20.72      5.21 o 
   2   0   3     5521.32     5270.18     33.70 o 
   4   0   3       63.08       65.10      2.16 o 
   6   0   3     2159.37     2207.07     19.81 o 
   8   0   3      415.72      446.14      5.92 o 
  10   0   3      289.24      299.52      6.22 o 
  12   0   3      207.02      200.52      6.13 o 
  14   0   3       22.58       18.87      4.00 o 
  16   0   3       30.49       35.56      5.39 o 
   1   1   3      338.77      355.61      2.80 o 
   2   1   3     1385.39     1286.60      6.60 o 
   3   1   3     1412.34     1376.47      8.89 o 
   4   1   3     1411.05     1525.39      7.51 o 
   5   1   3      574.30      556.61      4.06 o 
   6   1   3     1073.84     1135.85     10.39 o 
   7   1   3      244.07      230.54      3.00 o 
   8   1   3       24.32       30.83      1.50 o 
   9   1   3      100.84      105.03      2.65 o 
  10   1   3       63.34       56.19      2.14 o 
  11   1   3       46.82       43.84      2.31 o 
  12   1   3       71.80       70.80      3.62 o 
  13   1   3       19.28       17.97      2.38 o 
  14   1   3       10.57        9.11      2.51 o 
  15   1   3       31.80       34.25      3.57 o 
  16   1   3       10.35       10.41      3.24 o 
   1   2   3      831.42      816.95      4.59 o 
   2   2   3      556.90      508.61      3.72 o 
   3   2   3      505.84      524.24      3.64 o 
   4   2   3       13.45       14.68      1.03 o 
   5   2   3      384.95      388.39      3.92 o 
   6   2   3      486.56      541.74      4.42 o 
   7   2   3      236.22      254.80      3.10 o 
   8   2   3       19.48       19.41      1.24 o 
   9   2   3      345.74      336.00      4.08 o 
  10   2   3       11.66       14.73      1.57 o 
  11   2   3       93.97       91.88      3.29 o 
  12   2   3       70.24       72.41      3.56 o 
  13   2   3       68.66       58.62      3.74 o 
  14   2   3        2.98        2.95      2.22 o 
  15   2   3        3.18       -0.65      2.62 o 
  16   2   3       13.31       12.60      3.44 o 
   1   3   3      450.28      459.59      3.37 o 
   2   3   3     1227.40     1242.08      6.47 o 
   3   3   3      286.11      282.55      2.77 o 
   4   3   3      170.84      162.21      2.20 o 
   5   3   3      486.86      515.04      4.13 o 
   6   3   3      298.19      293.14      3.09 o 
   7   3   3      173.22      176.63      2.51 o 
   8   3   3       30.12       36.83      1.84 o 
   9   3   3      152.67      150.71      3.04 o 
  10   3   3       27.41       28.68      2.14 o 
  11   3   3       26.57       23.87      2.26 o 
  12   3   3       54.56       51.78      3.00 o 
  13   3   3       23.83       23.54      2.69 o 
  14   3   3        4.65        4.23      2.37 o 
  15   3   3        0.29        4.78      2.48 o 
  16   3   3       14.06        9.21      3.79 o 
   1   4   3      990.18      993.44      5.72 o 
   2   4   3      710.75      677.33      4.66 o 
   3   4   3      586.90      604.80      4.38 o 
   4   4   3      276.26      298.63      2.92 o 
   5   4   3      143.42      138.97      2.34 o 
   6   4   3       33.67       36.49      1.70 o 
   7   4   3      130.21      134.35      2.99 o 
   8   4   3        0.34        0.27      1.23 o 
   9   4   3       16.49       14.97      1.80 o 
  10   4   3        4.44        4.45      1.61 o 
  11   4   3       86.15       79.50      5.34 o 
  12   4   3       26.12       26.19      2.61 o 
  13   4   3       55.14       54.76      3.75 o 
  14   4   3       29.89       32.87      3.75 o 
  15   4   3        6.58        6.65      2.80 o 
  16   4   3        0.60        5.37      3.77 o 
   1   5   3      965.68     1040.74      6.85 o 
   2   5   3     1034.12     1073.52      7.19 o 
   3   5   3      132.79      142.54      3.14 o 
   4   5   3      215.45      222.33      2.98 o 
   5   5   3      603.34      566.85      5.30 o 
   6   5   3       70.41       77.14      2.52 o 
   7   5   3      158.89      158.97      3.37 o 
   8   5   3       14.62       16.70      1.81 o 
   9   5   3       95.49      101.96      4.91 o 
  10   5   3       86.16       83.77      4.16 o 
  11   5   3       84.27       85.88      4.77 o 
  12   5   3       16.27       18.44      3.02 o 
  13   5   3       85.51       78.07      4.88 o 
  14   5   3        5.12        7.27      2.61 o 
  15   5   3       19.54       20.91      3.33 o 
   1   6   3       31.56       33.68      1.61 o 
   2   6   3       76.42       81.48      2.03 o 
   3   6   3       18.39       20.41      1.72 o 
   4   6   3      179.22      174.96      3.33 o 
   5   6   3      203.76      219.62      3.81 o 
   6   6   3       20.29       25.52      2.18 o 
   7   6   3       30.56       26.69      2.52 o 
   8   6   3      110.52      107.94      3.69 o 
   9   6   3       72.65       68.98      4.38 o 
  10   6   3       59.16       60.85      3.54 o 
  11   6   3        3.14        3.03      2.11 o 
  12   6   3       26.10       20.48      2.88 o 
  13   6   3       20.06       28.98      3.20 o 
  14   6   3        7.52        4.49      2.61 o 
   1   7   3      119.52      122.93      2.89 o 
   2   7   3      307.47      292.62      4.01 o 
   3   7   3       83.28       86.64      3.40 o 
   4   7   3       98.23      100.58      3.21 o 
   5   7   3      146.41      142.69      3.74 o 
   6   7   3       18.46       15.31      2.16 o 
   7   7   3       40.08       28.22      2.55 o 
   8   7   3       46.63       52.25      3.81 o 
   9   7   3        5.02        4.78      2.08 o 
  10   7   3       46.31       45.59      3.42 o 
  11   7   3        3.76        4.41      2.33 o 
  12   7   3        2.89        6.42      2.42 o 
  13   7   3       12.32        7.00      3.56 o 
   1   8   3       40.83       40.03      2.63 o 
   2   8   3      266.87      252.22      5.16 o 
   3   8   3       74.73       70.48      3.44 o 
   4   8   3       65.67       58.61      3.32 o 
   5   8   3      166.25      173.97      5.11 o 
   6   8   3       63.22       69.13      5.46 o 
   7   8   3       35.84       37.90      3.61 o 
   8   8   3       38.02       40.50      3.00 o 
   9   8   3       15.49       16.03      2.60 o 
  10   8   3       31.31       31.34      3.35 o 
  11   8   3        4.46       11.61      3.01 o 
  12   8   3        0.99        1.09      2.43 o 
   1   9   3       28.75       34.35      3.71 o 
   2   9   3        0.99       -3.44      2.30 o 
   3   9   3       17.52       14.28      2.79 o 
   4   9   3        9.06        9.18      2.40 o 
   5   9   3       74.35       84.93      4.12 o 
   6   9   3       14.67       23.00      2.92 o 
   7   9   3       39.66       37.38      3.33 o 
   8   9   3        3.53        1.29      2.45 o 
   9   9   3       19.70       13.21      3.11 o 
  10   9   3       19.04       19.92      3.09 o 
  11   9   3        2.71       -0.48      2.54 o 
   1  10   3       50.31       49.04      6.97 o 
   2  10   3       15.40       14.56      3.41 o 
   3  10   3       30.92       24.69      3.35 o 
   4  10   3       22.84       21.94      3.42 o 
   5  10   3       22.09       17.48      3.32 o 
   6  10   3       32.54       41.88      3.99 o 
   7  10   3        2.45        6.33      2.72 o 
   8  10   3       16.02       16.88      3.12 o 
   9  10   3        4.40        2.59      2.98 o 
   1  11   3       20.48       11.61      4.35 o 
   2  11   3       30.01       25.69      4.87 o 
   3  11   3       48.78       50.78      7.25 o 
   4  11   3       25.68       25.76      4.93 o 
   5  11   3       29.29       28.65      4.94 o 
   6  11   3        2.39        0.68      2.91 o 
   0   0   4     2462.62     2511.05     21.68 o 
   2   0   4       54.53       60.08      2.22 o 
   4   0   4      154.34      127.95      3.19 o 
   6   0   4     1476.13     1471.04     16.47 o 
   8   0   4       28.47       32.61      2.13 o 
  10   0   4       73.83       66.04      5.18 o 
  12   0   4       30.84       29.22      4.44 o 
  14   0   4       39.25       43.43      5.09 o 
  16   0   4        2.41       -1.53      3.51 o 
   0   1   4     1580.47     1648.12     11.09 o 
   1   1   4     3071.28     3019.46     13.65 o 
   2   1   4       19.28       24.11      1.05 o 
   3   1   4      271.56      301.06      2.94 o 
   4   1   4       45.80       52.30      1.48 o 
   5   1   4      316.11      343.32      3.18 o 
   6   1   4       45.81       41.75      1.62 o 
   7   1   4      564.74      548.99      4.59 o 
   8   1   4      167.36      159.38      2.74 o 
   9   1   4       16.39       17.29      1.51 o 
  10   1   4        0.79       -0.82      1.13 o 
  11   1   4       22.53       20.97      2.01 o 
  12   1   4       91.18       81.52      3.37 o 
  13   1   4       74.00       67.24      3.28 o 
  14   1   4        3.20        2.59      2.22 o 
  15   1   4       23.10       27.23      3.90 o 
  16   1   4        4.17        5.88      3.19 o 
   0   2   4     2444.26     2580.44     15.92 o 
   1   2   4      559.69      523.18      3.76 o 
   2   2   4      599.04      598.33      4.25 o 
   3   2   4       94.03       87.19      1.62 o 
   4   2   4     1097.28     1051.99      7.03 o 
   5   2   4      605.86      616.63      4.57 o 
   6   2   4       38.52       47.08      1.79 o 
   7   2   4      236.06      255.45      3.77 o 
   8   2   4       25.02       22.83      1.46 o 
   9   2   4       79.30       82.56      3.08 o 
  10   2   4       45.02       41.70      3.08 o 
  11   2   4      115.23      109.49      3.49 o 
  12   2   4        2.06        4.96      1.98 o 
  13   2   4       31.04       35.31      3.20 o 
  14   2   4       14.48       14.22      2.53 o 
  15   2   4        7.51       11.20      2.79 o 
  16   2   4        0.45        2.81      3.06 o 
   0   3   4     2816.31     3002.84     18.31 o 
   1   3   4      285.12      274.62      2.80 o 
   2   3   4      370.98      343.74      3.16 o 
   3   3   4      320.02      338.81      3.19 o 
   4   3   4       51.48       57.53      1.61 o 
   5   3   4      149.69      161.16      2.44 o 
   6   3   4       68.46       80.29      2.05 o 
   7   3   4      265.58      243.01      3.09 o 
   8   3   4      126.12      125.67      2.76 o 
   9   3   4       12.81       14.58      1.93 o 
  10   3   4       16.36       19.35      2.50 o 
  11   3   4      105.13      106.59      5.41 o 
  12   3   4       22.72       20.60      2.79 o 
  13   3   4       22.80       16.44      2.57 o 
  14   3   4       20.51       17.35      2.65 o 
  15   3   4        3.27        5.59      2.40 o 
  16   3   4        6.05        7.88      3.77 o 
   0   4   4     1062.87     1173.12     11.56 o 
   1   4   4      149.20      150.49      2.19 o 
   2   4   4       38.28       34.40      1.31 o 
   3   4   4      275.56      284.45      3.03 o 
   4   4   4      892.08      862.92      5.74 o 
   5   4   4       78.25       83.31      2.30 o 
   6   4   4      647.34      673.08      6.32 o 
   7   4   4       67.95       56.74      2.49 o 
   8   4   4      139.81      137.17      3.91 o 
   9   4   4       29.21       30.71      2.57 o 
  10   4   4      216.65      188.62      4.92 o 
  11   4   4        4.97        4.90      2.32 o 
  12   4   4       79.31       67.55      4.33 o 
  13   4   4        5.38        3.74      2.46 o 
  14   4   4       11.81       12.85      3.34 o 
  15   4   4        0.02        2.93      3.01 o 
   0   5   4       31.76       42.69      2.08 o 
   1   5   4       64.57       64.09      1.65 o 
   2   5   4       65.95       70.52      1.98 o 
   3   5   4      274.41      288.48      3.51 o 
   4   5   4      128.64      123.93      2.48 o 
   5   5   4      169.28      167.87      3.19 o 
   6   5   4       33.76       34.37      2.16 o 
   7   5   4       73.39       75.83      2.86 o 
   8   5   4       57.76       58.01      3.24 o 
   9   5   4       36.20       35.01      2.73 o 
  10   5   4       32.48       34.37      2.82 o 
  11   5   4       15.53       18.06      3.19 o 
  12   5   4       17.68       16.02      3.09 o 
  13   5   4        4.93        2.05      3.48 o 
  14   5   4       26.88       21.89      3.67 o 
  15   5   4        4.90        3.22      2.94 o 
   0   6   4      184.56      157.74      5.10 o 
   1   6   4       35.29       43.08      2.37 o 
   2   6   4      127.93      124.87      2.53 o 
   3   6   4      242.73      242.89      3.43 o 
   4   6   4       80.64       78.12      2.56 o 
   5   6   4      107.93      128.56      3.35 o 
   6   6   4      161.11      158.26      3.75 o 
   7   6   4       66.12       73.51      3.33 o 
   8   6   4      135.42      125.66      4.19 o 
   9   6   4       24.26       27.62      2.77 o 
  10   6   4      108.00      101.98      5.85 o 
  11   6   4       53.65       49.90      3.84 o 
  12   6   4       19.46       18.87      3.29 o 
  13   6   4        4.09        7.01      2.98 o 
  14   6   4       11.45       21.64      5.77 o 
   0   7   4      112.13      116.21      6.82 o 
   1   7   4       58.21       52.67      2.26 o 
   2   7   4       59.36       61.59      2.39 o 
   3   7   4       73.67       83.59      4.64 o 
   4   7   4       10.47        8.67      1.99 o 
   5   7   4       58.12       58.55      3.28 o 
   6   7   4       78.84       85.09      4.18 o 
   7   7   4      149.76      142.71      4.42 o 
   8   7   4       51.39       47.78      3.39 o 
   9   7   4       72.52       59.89      3.67 o 
  10   7   4       32.57       28.73      3.04 o 
  11   7   4        4.24        5.48      2.42 o 
  12   7   4        1.78        4.20      2.58 o 
  13   7   4        8.12       11.57      3.34 o 
   0   8   4       98.61       88.72      4.43 o 
   1   8   4      115.82      116.69      3.50 o 
   2   8   4      155.48      152.68      4.51 o 
   3   8   4      153.70      145.52      4.70 o 
   4   8   4      232.60      228.30      5.75 o 
   5   8   4       18.60       17.82      2.84 o 
   6   8   4       89.90       98.73      4.65 o 
   7   8   4       37.31       39.06      3.24 o 
   8   8   4       25.99       27.43      3.03 o 
   9   8   4       24.80       27.52      3.12 o 
  10   8   4       13.97       15.74      2.90 o 
  11   8   4        9.13        8.34      2.71 o 
  12   8   4        1.16        3.43      3.32 o 
   0   9   4       59.92       63.74      8.24 o 
   1   9   4        8.65        6.76      2.43 o 
   2   9   4       13.80       10.17      2.60 o 
   3   9   4       32.69       43.31      3.53 o 
   4   9   4       48.61       55.06      3.87 o 
   5   9   4      133.29      135.52      5.09 o 
   6   9   4       11.10        9.89      3.16 o 
   7   9   4       38.11       37.16      4.15 o 
   8   9   4        9.20       12.02      3.04 o 
   9   9   4       12.87        6.11      3.00 o 
  10   9   4        9.94       11.56      3.26 o 
   0  10   4       10.24       11.50      5.66 o 
   1  10   4       18.82       12.03      3.99 o 
   2  10   4       16.02       14.44      3.41 o 
   3  10   4       10.55       10.87      2.79 o 
   4  10   4       35.27       43.12      4.35 o 
   5  10   4       13.67       12.14      3.56 o 
   6  10   4        2.40       -2.41      2.82 o 
   7  10   4       22.04       26.21      4.07 o 
   8  10   4        4.22        1.54      3.07 o 
   0  11   4       18.49       14.46      6.43 o 
   1  11   4        7.76        1.19      3.89 o 
   2  11   4        7.81        0.28      3.86 o 
   3  11   4        2.12       -5.20      3.47 o 
   4  11   4        3.07       -1.76      3.36 o 
   5  11   4        0.73       -3.34      3.55 o 
   2   0   5      156.47      154.99      3.58 o 
   4   0   5      256.44      231.32      4.56 o 
   6   0   5      320.38      328.87      5.99 o 
   8   0   5      104.55      104.79      3.75 o 
  10   0   5      139.01      124.74      6.09 o 
  12   0   5       32.58       30.95      3.62 o 
  14   0   5       45.24       34.93      5.63 o 
  16   0   5        6.39        5.59      4.01 o 
   1   1   5      229.88      233.43      2.52 o 
   2   1   5      152.63      167.61      2.39 o 
   3   1   5      814.02      813.54      5.81 o 
   4   1   5      123.83      106.93      1.99 o 
   5   1   5      465.29      470.19      6.55 o 
   6   1   5        3.18        0.21      0.94 o 
   7   1   5       19.32       23.58      1.59 o 
   8   1   5      123.35      113.72      2.71 o 
   9   1   5       39.99       39.56      2.08 o 
  10   1   5       75.26       81.62      2.73 o 
  11   1   5       48.82       50.43      4.01 o 
  12   1   5       45.32       41.67      2.81 o 
  13   1   5        3.19        3.36      1.83 o 
  14   1   5        2.69       -0.34      2.59 o 
  15   1   5       22.54       18.21      3.52 o 
  16   1   5        6.58        6.16      3.20 o 
   1   2   5     2457.98     2542.71     12.88 o 
   2   2   5      117.58      126.58      1.96 o 
   3   2   5       94.39       84.68      1.87 o 
   4   2   5      130.72      135.26      2.34 o 
   5   2   5       43.85       43.36      1.72 o 
   6   2   5       78.97       87.27      2.08 o 
   7   2   5      114.53      100.76      2.51 o 
   8   2   5       15.55       17.16      1.57 o 
   9   2   5       29.99       27.29      2.02 o 
  10   2   5       20.50       23.16      2.20 o 
  11   2   5       12.61       15.16      2.10 o 
  12   2   5       35.56       35.98      3.01 o 
  13   2   5        3.56       -0.95      1.90 o 
  14   2   5        7.08        6.75      2.31 o 
  15   2   5       14.29        8.55      2.88 o 
   1   3   5       40.39       45.64      1.79 o 
   2   3   5      183.89      187.57      2.49 o 
   3   3   5       60.63       54.25      2.71 o 
   4   3   5        9.44       13.76      1.22 o 
   5   3   5      141.68      130.55      2.56 o 
   6   3   5      224.20      242.12      3.33 o 
   7   3   5        9.50       11.96      1.42 o 
   8   3   5       81.11       80.86      4.91 o 
   9   3   5       44.43       42.09      2.79 o 
  10   3   5       61.51       54.14      3.19 o 
  11   3   5       88.63       81.14      4.45 o 
  12   3   5       25.20       26.78      3.05 o 
  13   3   5       28.64       23.14      2.82 o 
  14   3   5        5.62        3.94      2.24 o 
  15   3   5        1.85        8.08      2.50 o 
   1   4   5       26.32       33.40      1.40 o 
   2   4   5       80.77       86.27      1.88 o 
   3   4   5       14.72       19.33      1.45 o 
   4   4   5        1.58        1.72      1.04 o 
   5   4   5       40.97       46.67      2.15 o 
   6   4   5      366.62      349.33      5.03 o 
   7   4   5       16.98       22.11      2.00 o 
   8   4   5      278.58      276.46      5.75 o 
   9   4   5       22.35       21.93      2.65 o 
  10   4   5       34.45       33.29      3.06 o 
  11   4   5       23.73       25.52      2.90 o 
  12   4   5       23.07       22.74      2.92 o 
  13   4   5       15.00       14.06      2.75 o 
  14   4   5        3.66        4.66      2.34 o 
  15   4   5       14.52       17.73      3.47 o 
   1   5   5      132.74      136.01      2.54 o 
   2   5   5       72.69       72.10      2.06 o 
   3   5   5       70.11       78.05      2.18 o 
   4   5   5       34.53       34.14      2.30 o 
   5   5   5      218.27      220.62      3.88 o 
   6   5   5      171.98      172.82      3.94 o 
   7   5   5       49.50       43.12      2.61 o 
   8   5   5       24.38       29.46      2.66 o 
   9   5   5      130.22      119.71      4.30 o 
  10   5   5        3.43        7.52      2.21 o 
  11   5   5       35.43       35.81      4.84 o 
  12   5   5        2.55        5.03      2.39 o 
  13   5   5        4.93        5.78      2.56 o 
  14   5   5        1.77        5.46      2.53 o 
   1   6   5       72.92       70.01      2.71 o 
   2   6   5       70.20       67.19      2.84 o 
   3   6   5      103.87      111.87      2.60 o 
   4   6   5      146.86      152.54      3.38 o 
   5   6   5       31.49       35.57      2.44 o 
   6   6   5      406.33      395.54      5.97 o 
   7   6   5       69.22       90.31      3.48 o 
   8   6   5      311.90      321.56      5.71 o 
   9   6   5      149.01      150.99      6.15 o 
  10   6   5        2.74        5.85      3.78 o 
  11   6   5       13.74       14.32      2.89 o 
  12   6   5       16.63       22.52      3.30 o 
  13   6   5        3.02        6.87      2.71 o 
   1   7   5       51.18       49.45      2.63 o 
   2   7   5        6.56        3.86      1.59 o 
   3   7   5      143.50      137.33      3.43 o 
   4   7   5        6.16        9.08      2.07 o 
   5   7   5      166.67      158.16      4.43 o 
   6   7   5      103.53      113.80      4.06 o 
   7   7   5        1.87        2.19      2.05 o 
   8   7   5       20.94       20.20      2.70 o 
   9   7   5      114.57      120.97      5.17 o 
  10   7   5       30.83       39.27      3.64 o 
  11   7   5       11.73       13.04      2.98 o 
  12   7   5        2.62        3.03      2.62 o 
   1   8   5       52.41       56.38      2.82 o 
   2   8   5        9.36        8.47      2.14 o 
   3   8   5       40.10       41.27      3.11 o 
   4   8   5       49.46       47.95      3.56 o 
   5   8   5        0.57        4.18      2.35 o 
   6   8   5      123.25      110.72      9.20 o 
   7   8   5        7.46        6.22      2.55 o 
   8   8   5       63.32       63.39      7.85 o 
   9   8   5       10.46       12.45      2.88 o 
  10   8   5        2.43        6.65      3.12 o 
  11   8   5       14.45       18.13      3.53 o 
   1   9   5       43.74       45.67      3.55 o 
   2   9   5       27.97       26.59      2.84 o 
   3   9   5       99.48       97.90      8.28 o 
   4   9   5       17.17       21.48      3.51 o 
   5   9   5       33.54       26.90      4.60 o 
   6   9   5       24.42       27.88      3.39 o 
   7   9   5        7.02       10.16      2.90 o 
   8   9   5       12.33       15.03      3.15 o 
   9   9   5       17.30       20.55      3.79 o 
   1  10   5        2.13       -1.33      3.45 o 
   2  10   5        6.88       -1.74      2.85 o 
   3  10   5        4.61        2.80      3.61 o 
   4  10   5       32.77       29.41      3.85 o 
   5  10   5       12.13       14.34      3.47 o 
   6  10   5        5.30        4.68      2.73 o 
   7  10   5       15.61       18.86      3.43 o 
   1  11   5        3.50       -3.37      3.73 o 
   2  11   5        5.12        6.44      5.01 o 
   3  11   5        0.72        3.03      3.83 o 
   4  11   5        1.19       -0.02      3.73 o 
   0   0   6      467.10      518.19     11.73 o 
   2   0   6      612.42      677.56      8.19 o 
   4   0   6      922.61      899.16     10.07 o 
   6   0   6      133.99      121.85      4.44 o 
   8   0   6       57.23       41.16      3.92 o 
  10   0   6        1.87       -0.47      1.98 o 
  12   0   6       49.52       41.14      4.82 o 
  14   0   6        1.60       -0.85      3.33 o 
   0   1   6      530.04      555.91      6.18 o 
   1   1   6       39.91       39.27      1.38 o 
   2   1   6       24.76       30.35      1.41 o 
   3   1   6      413.38      417.07      5.18 o 
   4   1   6        7.44       12.25      1.32 o 
   5   1   6       57.89       58.56      2.19 o 
   6   1   6      157.97      151.28      3.04 o 
   7   1   6       76.36       73.22      2.93 o 
   8   1   6      113.34      105.99      2.86 o 
   9   1   6        0.31       -0.78      1.32 o 
  10   1   6       49.10       43.22      3.21 o 
  11   1   6       38.43       39.31      2.99 o 
  12   1   6       21.66       17.66      2.33 o 
  13   1   6       10.12        7.71      2.65 o 
  14   1   6        1.05        1.29      2.75 o 
  15   1   6        5.30        3.34      3.03 o 
   0   2   6       28.30       28.31      1.85 o 
   1   2   6      125.07      121.75      2.22 o 
   2   2   6      254.16      244.06      3.34 o 
   3   2   6       48.59       43.42      2.18 o 
   4   2   6       59.16       67.24      2.23 o 
   5   2   6       61.01       52.47      2.08 o 
   6   2   6       66.51       61.76      3.27 o 
   7   2   6      179.29      170.36      3.33 o 
   8   2   6       21.51       19.13      1.79 o 
   9   2   6      104.46       94.99      5.81 o 
  10   2   6       51.79       44.50      2.87 o 
  11   2   6       86.17       84.13      4.08 o 
  12   2   6       26.20       25.12      2.81 o 
  13   2   6        0.76       -1.18      1.98 o 
  14   2   6        1.20        1.62      2.23 o 
  15   2   6        0.58       -0.05      2.57 o 
   0   3   6      256.24      241.04      5.20 o 
   1   3   6       98.10      108.58      2.11 o 
   2   3   6       23.36       36.47      1.63 o 
   3   3   6      192.40      181.30      2.88 o 
   4   3   6       82.05       88.53      2.69 o 
   5   3   6       59.36       56.24      2.30 o 
   6   3   6       17.53       23.33      1.75 o 
   7   3   6      259.54      254.88      4.37 o 
   8   3   6       45.88       43.61      2.74 o 
   9   3   6       50.20       46.94      3.27 o 
  10   3   6       45.01       45.30      3.58 o 
  11   3   6       19.88       21.30      2.65 o 
  12   3   6       20.79       19.94      2.69 o 
  13   3   6        7.57        8.07      2.38 o 
  14   3   6       10.28       12.06      2.66 o 
   0   4   6       93.97      112.33      4.21 o 
   1   4   6       25.63       26.00      1.43 o 
   2   4   6       80.65       87.73      2.20 o 
   3   4   6      165.58      151.03      2.74 o 
   4   4   6       26.04       23.72      1.73 o 
   5   4   6      212.10      212.44      3.90 o 
   6   4   6       13.58       17.62      1.91 o 
   7   4   6      146.41      148.66      4.17 o 
   8   4   6       18.48       14.11      2.44 o 
   9   4   6       11.90       17.70      2.65 o 
  10   4   6       61.41       61.15      3.74 o 
  11   4   6        2.66        6.14      2.40 o 
  12   4   6       11.28       14.27      2.79 o 
  13   4   6        5.51        8.80      2.91 o 
  14   4   6        0.35       -0.83      2.28 o 
   0   5   6       94.20       99.72      3.17 o 
   1   5   6       21.45       19.54      1.54 o 
   2   5   6        1.81        1.18      1.23 o 
   3   5   6       12.58       10.38      1.48 o 
   4   5   6       39.69       32.95      2.04 o 
   5   5   6      147.78      146.58      3.70 o 
   6   5   6       68.82       81.02      3.59 o 
   7   5   6      678.25      679.22      9.32 o 
   8   5   6       50.93       50.59      4.72 o 
   9   5   6       38.28       37.38      3.03 o 
  10   5   6       36.43       31.28      2.98 o 
  11   5   6       21.88       21.27      2.77 o 
  12   5   6        3.11        8.10      2.69 o 
  13   5   6        0.16        2.27      2.44 o 
   0   6   6      133.73      142.03      4.47 o 
   1   6   6        4.75        5.58      1.49 o 
   2   6   6      259.78      274.09      4.51 o 
   3   6   6       22.81       31.39      2.09 o 
   4   6   6       48.09       43.96      2.49 o 
   5   6   6       31.58       34.21      2.55 o 
   6   6   6       57.43       59.68      3.40 o 
   7   6   6       45.79       52.30      3.73 o 
   8   6   6       15.98       16.75      2.50 o 
   9   6   6       14.64       19.11      2.97 o 
  10   6   6        8.17        8.42      2.63 o 
  11   6   6       26.00       24.02      3.34 o 
  12   6   6        8.82       18.99      3.17 o 
   0   7   6      238.64      240.87      5.93 o 
   1   7   6        1.96        5.71      1.74 o 
   2   7   6       94.06       90.92      3.42 o 
   3   7   6       33.20       32.46      2.56 o 
   4   7   6       52.64       46.10      3.14 o 
   5   7   6       43.27       42.96      3.49 o 
   6   7   6        7.20        7.26      2.40 o 
   7   7   6       37.34       39.03      3.38 o 
   8   7   6        9.09       10.88      2.68 o 
   9   7   6        8.10        7.32      2.57 o 
  10   7   6        5.12        7.81      2.62 o 
  11   7   6        6.72       12.39      2.97 o 
   0   8   6       30.69       34.46      3.33 o 
   1   8   6        3.61        2.97      1.92 o 
   2   8   6       18.43       23.88      2.66 o 
   3   8   6        8.21        6.73      2.42 o 
   4   8   6       49.51       48.01      3.73 o 
   5   8   6       27.76       31.16      3.29 o 
   6   8   6        4.59        9.85      3.00 o 
   7   8   6       24.26       22.90      3.56 o 
   8   8   6       61.57       56.66      4.64 o 
   9   8   6        3.14        3.21      2.80 o 
  10   8   6       29.60       31.03      3.69 o 
   0   9   6       24.82       22.14      4.38 o 
   1   9   6        2.40        4.28      2.43 o 
   2   9   6        4.09        3.07      2.43 o 
   3   9   6        1.68        3.57      2.51 o 
   4   9   6       25.44       21.40      3.15 o 
   5   9   6       17.52       18.16      3.13 o 
   6   9   6       11.11       19.62      3.53 o 
   7   9   6       15.15       20.14      3.73 o 
   8   9   6       12.40       12.88      4.79 o 
   0  10   6        1.97        9.94      8.15 o 
   1  10   6        3.47        3.04      4.36 o 
   2  10   6       17.46       16.83      4.16 o 
   3  10   6       24.14       28.23      3.92 o 
   4  10   6       23.07       26.10      3.91 o 
   5  10   6       15.70       11.15      3.18 o 
   6  10   6        3.42        2.30      2.89 o 
   2   0   7        1.15        0.35      1.58 o 
   4   0   7      332.52      319.64      6.17 o 
   6   0   7       47.67       40.25      3.07 o 
   8   0   7        2.65       -0.44      2.27 o 
  10   0   7      184.32      194.86      5.80 o 
  12   0   7       12.18        6.12      2.97 o 
  14   0   7        8.94        3.68      3.79 o 
   1   1   7        3.44       10.38      1.33 o 
   2   1   7      388.77      383.49      4.59 o 
   3   1   7      306.41      311.71      4.25 o 
   4   1   7       27.27       40.84      2.04 o 
   5   1   7      388.21      389.13      4.94 o 
   6   1   7      257.98      249.75      4.09 o 
   7   1   7        4.58        8.45      1.62 o 
   8   1   7      145.38      159.44      3.59 o 
   9   1   7       93.93      106.22      3.50 o 
  10   1   7       22.76       27.71      2.24 o 
  11   1   7       61.96       56.61      3.07 o 
  12   1   7        1.36        0.75      2.01 o 
  13   1   7        5.33        6.43      2.55 o 
  14   1   7        0.14       -0.57      2.77 o 
   1   2   7       75.90       87.48      2.36 o 
   2   2   7        6.37        9.30      1.56 o 
   3   2   7       39.06       43.26      2.34 o 
   4   2   7       66.99       71.22      2.81 o 
   5   2   7       25.30       29.96      1.93 o 
   6   2   7      100.83      107.02      2.99 o 
   7   2   7      282.52      284.44      4.51 o 
   8   2   7       51.55       57.28      2.66 o 
   9   2   7       62.80       52.54      2.79 o 
  10   2   7       13.69       14.18      2.31 o 
  11   2   7       33.01       28.46      3.28 o 
  12   2   7        6.04        7.44      2.27 o 
  13   2   7        5.70        9.79      2.53 o 
  14   2   7        4.47       10.25      3.00 o 
   1   3   7       14.55       14.29      1.39 o 
   2   3   7      215.89      199.52      3.42 o 
   3   3   7        9.33       11.48      1.47 o 
   4   3   7       41.40       43.92      2.29 o 
   5   3   7       87.07       84.77      3.66 o 
   6   3   7      227.36      213.93      4.23 o 
   7   3   7       71.65       79.93      4.62 o 
   8   3   7      151.53      153.42      4.74 o 
   9   3   7       60.67       56.62      3.89 o 
  10   3   7       31.57       36.41      3.15 o 
  11   3   7        7.08        6.92      2.33 o 
  12   3   7        4.28        6.00      2.36 o 
  13   3   7        3.55        4.57      2.34 o 
  14   3   7        0.18       -2.28      2.27 o 
   1   4   7       47.50       42.59      2.04 o 
   2   4   7        2.76        2.25      1.28 o 
   3   4   7       75.34       68.48      2.74 o 
   4   4   7       77.74       90.10      3.11 o 
   5   4   7       60.36       69.27      4.31 o 
   6   4   7      234.00      226.85      5.47 o 
   7   4   7        1.02        2.07      1.92 o 
   8   4   7       59.25       56.61      3.64 o 
   9   4   7        6.88        6.49      2.37 o 
  10   4   7       22.42       25.81      3.06 o 
  11   4   7        8.75       11.70      2.61 o 
  12   4   7        3.55        6.31      3.14 o 
  13   4   7        5.08        4.64      2.50 o 
   1   5   7       42.72       42.96      2.35 o 
   2   5   7       15.78       21.36      1.85 o 
   3   5   7       76.77       79.71      3.30 o 
   4   5   7       29.33       26.17      2.16 o 
   5   5   7       32.42       36.03      2.71 o 
   6   5   7      130.78      130.71      3.87 o 
   7   5   7        0.85       -2.11      2.00 o 
   8   5   7       26.76       20.45      2.65 o 
   9   5   7       48.82       56.51      3.62 o 
  10   5   7        3.47        6.47      2.49 o 
  11   5   7        1.08        2.87      2.23 o 
  12   5   7        3.22        4.42      2.40 o 
   1   6   7       30.24       27.75      2.39 o 
   2   6   7        3.69        5.59      1.77 o 
   3   6   7       88.03       77.72      3.50 o 
   4   6   7       19.28       16.64      2.15 o 
   5   6   7       30.75       31.93      2.91 o 
   6   6   7        3.25        4.26      2.07 o 
   7   6   7       21.27       22.45      2.76 o 
   8   6   7        1.33        1.19      2.05 o 
   9   6   7        9.28       12.86      2.51 o 
  10   6   7        3.70        7.32      2.71 o 
  11   6   7        2.56        6.49      2.65 o 
  12   6   7        3.46        7.13      2.72 o 
   1   7   7       35.53       37.95      3.18 o 
   2   7   7       33.20       32.95      2.65 o 
   3   7   7        4.42        5.37      2.07 o 
   4   7   7       55.74       61.94      4.58 o 
   5   7   7       47.30       43.24      3.52 o 
   6   7   7       25.42       26.27      3.92 o 
   7   7   7       29.83       35.05      5.30 o 
   8   7   7        6.48        5.76      2.57 o 
   9   7   7        1.03        4.01      2.45 o 
  10   7   7       18.27       20.26      3.27 o 
   1   8   7       10.29       13.60      2.47 o 
   2   8   7        6.13        7.00      2.49 o 
   3   8   7       23.71       21.97      3.01 o 
   4   8   7        1.95        3.19      2.65 o 
   5   8   7        1.50        3.34      2.71 o 
   6   8   7        4.57        3.54      2.77 o 
   7   8   7        0.39       -1.15      2.66 o 
   8   8   7        0.12       -2.18      2.58 o 
   9   8   7        1.98        6.90      3.13 o 
   1   9   7        4.09        0.41      3.23 o 
   2   9   7        0.74       -2.76      2.93 o 
   3   9   7       11.02       12.29      3.12 o 
   4   9   7        1.85        1.49      2.62 o 
   5   9   7       15.64       14.37      3.46 o 
   6   9   7        2.48        4.58      3.14 o 
   7   9   7        1.84        2.22      3.07 o 
   1  10   7       14.18       13.44      6.67 o 
   2  10   7        9.92       14.27      5.14 o 
   3  10   7       14.87       12.39      4.55 o 
   0   0   8      153.52      161.01      7.74 o 
   2   0   8      108.78       97.52      5.52 o 
   4   0   8      614.91      597.90      9.63 o 
   6   0   8      313.27      310.40      8.11 o 
   8   0   8      236.10      231.97      7.26 o 
  10   0   8      101.76       98.99      5.00 o 
  12   0   8        5.94        3.72      3.12 o 
   0   1   8       30.16       28.79      3.14 o 
   1   1   8       42.85       38.41      2.47 o 
   2   1   8       18.54       25.98      2.18 o 
   3   1   8        7.73        9.59      1.60 o 
   4   1   8      160.28      149.37      3.39 o 
   5   1   8      240.24      251.97      4.30 o 
   6   1   8      169.03      172.23      3.76 o 
   7   1   8      119.87      128.28      3.43 o 
   8   1   8       20.95       26.30      2.19 o 
   9   1   8       47.85       53.96      2.80 o 
  10   1   8        1.67        5.08      1.76 o 
  11   1   8       17.86       13.66      2.28 o 
  12   1   8        0.61        2.67      2.42 o 
  13   1   8       12.66       18.35      3.51 o 
   0   2   8       86.60       86.01      4.86 o 
   1   2   8       54.71       62.00      2.81 o 
   2   2   8       20.23       23.23      1.98 o 
   3   2   8       55.04       49.74      2.52 o 
   4   2   8       64.34       66.23      2.70 o 
   5   2   8      162.45      177.11      3.74 o 
   6   2   8        4.77        6.85      1.72 o 
   7   2   8      103.56      101.66      3.29 o 
   8   2   8       36.13       35.00      2.36 o 
   9   2   8       37.15       33.34      2.81 o 
  10   2   8       41.40       40.34      3.06 o 
  11   2   8        7.45        6.88      2.37 o 
  12   2   8        6.30        2.35      2.30 o 
  13   2   8        3.04        3.07      2.26 o 
   0   3   8       17.32       15.76      2.78 o 
   1   3   8       23.79       22.64      2.13 o 
   2   3   8        3.99        2.21      1.49 o 
   3   3   8      166.32      164.06      3.69 o 
   4   3   8       78.50       80.50      3.71 o 
   5   3   8      124.04      115.41      3.45 o 
   6   3   8       87.00       78.22      3.41 o 
   7   3   8       55.54       55.19      2.93 o 
   8   3   8        7.84        8.47      2.13 o 
   9   3   8       13.18       14.14      2.59 o 
  10   3   8        6.07        5.97      2.22 o 
  11   3   8        3.09        3.55      2.26 o 
  12   3   8        0.66        0.68      2.28 o 
  13   3   8        1.76        2.28      2.77 o 
   0   4   8       68.95       51.07      3.80 o 
   1   4   8       10.51        6.13      1.71 o 
   2   4   8       17.14       15.69      2.05 o 
   3   4   8       24.44       20.08      2.25 o 
   4   4   8       16.14       18.59      2.13 o 
   5   4   8       20.65       19.19      2.18 o 
   6   4   8       12.03       12.04      2.01 o 
   7   4   8        6.16        6.22      2.01 o 
   8   4   8       81.03       88.67      4.55 o 
   9   4   8        6.16       14.48      2.74 o 
  10   4   8       52.56       57.09      4.05 o 
  11   4   8        0.64        0.78      2.33 o 
  12   4   8        3.87        1.03      2.33 o 
   0   5   8        9.55        2.42      2.92 o 
   1   5   8        3.18       -1.49      1.77 o 
   2   5   8       37.21       31.33      2.77 o 
   3   5   8        6.12        5.29      1.94 o 
   4   5   8       57.83       56.32      4.08 o 
   5   5   8        2.44        0.05      1.80 o 
   6   5   8       25.98       29.81      2.64 o 
   7   5   8       35.03       36.94      3.09 o 
   8   5   8       10.14        9.67      2.38 o 
   9   5   8       12.35       18.98      3.19 o 
  10   5   8        1.10        2.72      2.18 o 
  11   5   8        0.24        0.87      2.27 o 
   0   6   8       41.02       29.03      4.27 o 
   1   6   8        3.58        5.19      2.39 o 
   2   6   8       18.95       24.07      2.65 o 
   3   6   8       13.37       12.14      2.38 o 
   4   6   8       42.17       38.53      3.28 o 
   5   6   8       10.27       11.71      2.36 o 
   6   6   8       43.27       41.34      3.16 o 
   7   6   8       12.83       10.84      2.50 o 
   8   6   8        5.19        2.41      2.19 o 
   9   6   8        0.55       -1.22      2.07 o 
  10   6   8        2.19        2.71      2.52 o 
   0   7   8       17.33       14.15      3.76 o 
   1   7   8        2.42        1.79      2.08 o 
   2   7   8        2.50        1.69      2.22 o 
   3   7   8       10.85        8.13      2.54 o 
   4   7   8       19.97       16.22      3.42 o 
   5   7   8        0.27        4.22      2.44 o 
   6   7   8        2.05        2.72      2.41 o 
   7   7   8        8.86       12.28      2.83 o 
   8   7   8        7.10        5.14      2.93 o 
   9   7   8        6.66        9.14      2.88 o 
   0   8   8       17.94       21.09      4.14 o 
   1   8   8        0.99        1.68      2.26 o 
   2   8   8       21.19       21.08      3.34 o 
   3   8   8        9.23        9.93      2.99 o 
   4   8   8        0.05        5.15      2.81 o 
   5   8   8       10.77       15.78      3.84 o 
   6   8   8        0.17       -0.22      2.84 o 
   7   8   8        1.79        2.58      2.85 o 
   0   9   8        2.79       -1.85      4.10 o 
   1   9   8       12.04        9.81      4.27 o 
   2   9   8        5.88        5.93      3.63 o 
   3   9   8       18.86       22.50      4.19 o 
   4   9   8        0.92        7.70      3.51 o 
   5   9   8        3.62        5.98      3.48 o 
   2   0   9      184.50      165.80      5.90 o 
   4   0   9      272.59      259.62     12.12 o 
   6   0   9      106.05       89.71      6.42 o 
   8   0   9       55.06       55.72      4.10 o 
  10   0   9        9.81        8.27      2.82 o 
  12   0   9        8.63        7.05      3.56 o 
   1   1   9       12.23       14.71      2.15 o 
   2   1   9       16.36       20.25      2.29 o 
   3   1   9        2.39        0.73      1.78 o 
   4   1   9       33.98       40.10      2.76 o 
   5   1   9        1.87        0.99      1.70 o 
   6   1   9       13.79       14.23      1.98 o 
   7   1   9       23.79       20.51      2.24 o 
   8   1   9       15.99       20.63      2.23 o 
   9   1   9       20.15       28.13      2.44 o 
  10   1   9        0.62        1.66      1.89 o 
  11   1   9        7.01       10.98      2.53 o 
  12   1   9        1.08        1.08      2.33 o 
   1   2   9        3.02        4.69      1.80 o 
   2   2   9       76.79       71.19      4.84 o 
   3   2   9       98.72       96.38      3.54 o 
   4   2   9       12.43       20.47      2.43 o 
   5   2   9      294.82      280.10      5.06 o 
   6   2   9        1.34        5.18      1.74 o 
   7   2   9        3.97        5.37      1.79 o 
   8   2   9        9.18        9.34      2.06 o 
   9   2   9       50.22       55.17      3.47 o 
  10   2   9        3.02        5.01      2.39 o 
  11   2   9        8.05        6.22      2.41 o 
  12   2   9        7.44        7.49      2.62 o 
   1   3   9      157.85      147.14      4.16 o 
   2   3   9       10.26        9.82      2.01 o 
   3   3   9       39.50       39.50      2.75 o 
   4   3   9       34.79       39.95      2.76 o 
   5   3   9       20.03       27.78      2.64 o 
   6   3   9        1.37        4.93      2.01 o 
   7   3   9       16.54       17.13      2.40 o 
   8   3   9        2.82        2.61      2.08 o 
   9   3   9       29.88       35.61      3.26 o 
  10   3   9        3.37        1.70      2.20 o 
  11   3   9        4.32        2.51      2.27 o 
   1   4   9        0.96       -0.47      1.93 o 
   2   4   9        1.00        1.85      1.95 o 
   3   4   9        3.52        3.40      2.03 o 
   4   4   9        3.50        3.40      1.90 o 
   5   4   9        5.70        3.69      1.96 o 
   6   4   9        1.79       -1.57      1.92 o 
   7   4   9        2.92        3.41      2.08 o 
   8   4   9       16.83       14.62      2.63 o 
   9   4   9       16.19       19.37      3.13 o 
  10   4   9        3.52        5.21      2.58 o 
  11   4   9        4.29        8.08      2.91 o 
   1   5   9       70.00       59.18      5.90 o 
   2   5   9        9.50       12.92      3.21 o 
   3   5   9        7.59        7.03      2.21 o 
   4   5   9        9.74       11.16      2.28 o 
   5   5   9       12.66       12.03      2.46 o 
   6   5   9        7.40        7.63      2.35 o 
   7   5   9        7.69       13.04      2.76 o 
   8   5   9        3.32        7.97      2.59 o 
   9   5   9       35.31       35.97      3.40 o 
  10   5   9        0.02       -0.29      2.25 o 
   1   6   9        1.47        0.77      2.22 o 
   2   6   9       14.85       19.67      2.92 o 
   3   6   9        7.88       11.47      4.15 o 
   4   6   9       21.62       22.58      3.10 o 
   5   6   9       25.77       32.33      6.39 o 
   6   6   9        6.56       11.46      2.74 o 
   7   6   9        0.85        0.79      2.36 o 
   8   6   9        0.46        2.61      2.37 o 
   9   6   9        9.49       11.22      2.68 o 
   1   7   9       12.59        7.36      2.53 o 
   2   7   9        3.88        9.62      2.91 o 
   3   7   9       14.31       12.47      3.04 o 
   4   7   9       22.38       30.15      3.80 o 
   5   7   9       10.09       14.02      3.28 o 
   6   7   9       19.07       16.82      3.41 o 
   7   7   9        7.27        8.22      3.14 o 
   1   8   9        1.89        1.40      2.81 o 
   2   8   9        5.27        6.35      3.31 o 
   3   8   9        2.78        4.47      3.27 o 
   4   8   9        2.61        7.06      3.10 o 
   5   8   9        2.98        8.11      3.60 o 
   0   0  10        0.68       -2.24      3.68 o 
   2   0  10       57.49       62.00      4.71 o 
   4   0  10      141.83      125.66      8.42 o 
   6   0  10       10.32        8.19      3.02 o 
   8   0  10       12.35       15.19      3.35 o 
  10   0  10        4.13        4.14      2.92 o 
   0   1  10       37.48       37.33      5.62 o 
   1   1  10       58.87       59.66      3.57 o 
   2   1  10        9.35       19.93      2.46 o 
   3   1  10      158.56      162.51      4.41 o 
   4   1  10       17.44       20.46      2.50 o 
   5   1  10       19.74       15.50      2.31 o 
   6   1  10        2.88       -0.67      1.79 o 
   7   1  10        9.84        8.91      2.20 o 
   8   1  10        5.26        5.49      2.04 o 
   9   1  10        6.00        5.62      1.95 o 
  10   1  10        4.46        2.44      2.27 o 
  11   1  10        9.52       12.24      2.69 o 
   0   2  10      116.18      114.96     11.57 o 
   1   2  10        4.01        5.26      2.04 o 
   2   2  10       41.10       49.56      3.11 o 
   3   2  10       55.26       53.86      3.15 o 
   4   2  10        4.65        5.73      2.07 o 
   5   2  10        9.87        7.47      2.14 o 
   6   2  10        0.03       -0.20      1.83 o 
   7   2  10        1.73       -1.69      2.03 o 
   8   2  10        0.78        2.26      2.30 o 
   9   2  10        6.43        4.59      2.50 o 
  10   2  10        2.95        8.12      2.67 o 
   0   3  10       14.95       18.63      3.49 o 
   1   3  10        2.16        2.82      1.97 o 
   2   3  10        4.48        2.58      1.97 o 
   3   3  10       14.29       18.33      2.40 o 
   4   3  10       36.80       41.05      3.49 o 
   5   3  10        5.16        5.77      2.32 o 
   6   3  10        5.41        6.99      2.33 o 
   7   3  10        3.70        2.30      2.18 o 
   8   3  10        6.39        8.91      2.60 o 
   9   3  10       10.34        7.80      2.72 o 
  10   3  10        0.19        3.30      2.53 o 
   0   4  10       47.24       38.69      4.26 o 
   1   4  10        2.88        6.63      2.27 o 
   2   4  10       50.57       51.66      3.47 o 
   3   4  10        4.43        5.86      2.29 o 
   4   4  10       18.48       16.91      2.64 o 
   5   4  10        4.77        7.52      2.44 o 
   6   4  10        3.78        5.35      2.53 o 
   7   4  10        5.97        5.64      3.74 o 
   8   4  10       10.43       11.62      2.90 o 
   9   4  10        1.71        1.85      2.54 o 
   0   5  10       41.10       30.66      4.72 o 
   1   5  10        7.11        4.56      2.53 o 
   2   5  10       23.38       17.83      3.05 o 
   3   5  10       11.27       11.77      2.83 o 
   4   5  10        0.32        1.57      2.27 o 
   5   5  10        1.16       -1.45      2.24 o 
   6   5  10        1.32       -0.78      2.43 o 
   7   5  10        3.05        3.40      2.56 o 
   8   5  10        3.33        0.12      2.45 o 
   0   6  10        6.39        8.76      3.92 o 
   1   6  10        0.09        0.55      2.44 o 
   2   6  10        3.62        2.41      2.51 o 
   3   6  10        0.49        4.33      2.77 o 
   4   6  10        4.61        2.45      2.76 o 
   5   6  10        7.54        4.11      3.29 o 
   6   6  10        2.40        4.00      3.26 o 
   7   6  10        8.56       12.23      4.50 o 
   0   7  10        1.20        9.49      4.05 o 
   1   7  10        0.12        2.20      2.52 o 
   2   7  10        3.98        1.55      3.38 o 
   3   7  10        4.90        8.16      3.09 o 
   4   7  10       17.45       18.94      4.06 o 
   2   0  11       19.04       22.63      3.95 o 
   4   0  11        2.53        0.77      2.84 o 
   6   0  11        1.11       -2.48      2.66 o 
   8   0  11        9.08        3.97      3.13 o 
   1   1  11        5.09        6.72      2.22 o 
   2   1  11       28.41       29.95      2.84 o 
   3   1  11        3.79        3.05      2.07 o 
   4   1  11       30.40       27.17      2.76 o 
   5   1  11        0.64        1.10      1.90 o 
   6   1  11        5.09        3.13      2.02 o 
   7   1  11        3.96        1.64      2.07 o 
   8   1  11        7.95       10.70      2.37 o 
   9   1  11        0.61        1.86      2.73 o 
   1   2  11       38.36       32.53      2.90 o 
   2   2  11        9.41       10.45      2.34 o 
   3   2  11        0.69        1.37      1.99 o 
   4   2  11       10.07        8.86      2.25 o 
   5   2  11        5.95        6.08      2.16 o 
   6   2  11        7.59        6.05      2.91 o 
   7   2  11        1.80       -1.37      1.98 o 
   8   2  11        3.36        5.06      2.40 o 
   1   3  11        3.16        4.32      2.11 o 
   2   3  11       32.01       29.42      2.82 o 
   3   3  11        3.89        5.70      2.40 o 
   4   3  11       25.28       25.17      3.03 o 
   5   3  11        1.88        0.88      2.24 o 
   6   3  11        0.08        1.79      2.29 o 
   7   3  11        6.18        2.39      2.47 o 
   8   3  11        1.16       -2.04      2.44 o 
   1   4  11       24.80       18.53      3.15 o 
   2   4  11        2.72        4.27      2.40 o 
   3   4  11       25.10       28.50      3.81 o 
   4   4  11        1.27        0.48      2.25 o 
   5   4  11        1.95        1.19      2.43 o 
   6   4  11        1.30        1.70      2.40 o 
   7   4  11        1.97       -0.15      2.50 o 
   1   5  11        9.60       13.49      3.06 o 
   2   5  11       12.03       11.00      3.20 o 
   3   5  11       17.67       25.04      3.49 o 
   4   5  11        4.23       11.58      3.37 o 
   5   5  11        4.23        2.17      2.62 o 
   1   6  11        3.14        0.03      2.66 o 
   2   6  11        5.47        2.52      2.71 o 
   3   6  11        0.39        1.90      3.97 o 
   0   0  12       17.06       17.00     12.36 o 
   2   0  12        9.10        9.98      3.47 o 
   4   0  12        5.79       10.44      3.36 o 
   6   0  12        0.38       -1.58      2.89 o 
   0   1  12        1.70       -1.40      2.91 o 
   1   1  12        1.19        3.83      2.80 o 
   2   1  12        1.20        0.43      2.10 o 
   3   1  12        0.63       -0.17      2.07 o 
   4   1  12        5.73        2.86      2.20 o 
   5   1  12        1.41       -1.89      2.32 o 
   6   1  12        2.65        4.41      2.31 o 
   0   2  12        4.66        4.98      3.42 o 
   1   2  12        2.74       -0.46      2.19 o 
   2   2  12        3.12        1.14      2.13 o 
   3   2  12       26.72       28.58      2.98 o 
   4   2  12        7.30       11.27      2.71 o 
   5   2  12        1.63        4.28      2.47 o 
   0   3  12        0.89        5.23      3.21 o 
   1   3  12        0.84       -1.16      2.28 o 
   2   3  12        0.34       -0.28      2.34 o 
   3   3  12        4.21        5.55      2.55 o 
   4   3  12        4.01        5.42      2.51 o 
   0   4  12        8.49        8.68      6.97 o 
   1   4  12        0.43        1.66      2.79 o 
   2   4  12        2.08       -1.37      2.60 o 
   3   4  12        3.55        2.17      2.53 o 
                                                 
